# Supplementary material for: Female-biased expression of long non-coding RNAs in domains that escape X-inactivation in mouse
Source: BMC Genomics. 2010 Nov 3;11:614. doi: 10.1186/1471-2164-11-614 (PMC3091755; doi:10.1186/1471-2164-11-614)
Supplement: Additional file 1 — Significant probes. [file 1471-2164-11-614-S1.XLS]

## Sheet: INFO Supplementary table 1 A-E
Additional file 1
Significant probes in each tissue are listed in separate Excel tabs.
p-value= 0 signifies raw p<2.2E-16
TAB	TISSUE	PLATFORM
A.	Striatum	Illumina Mouse-6v1.1
B.	Necortex	Illumina Mouse-6v1.1
C.	Hippocampus	Affymetrix M430v2
D.	Eye	Affymetrix M430v2
E.	Lung	Affymetrix M430v2

## Sheet: A. Striatum
Illumina_Target	Illumina_ProbeId	Illumina_Search_key	Gene Symbol	Gene Title	Chromosome	RefSeq	UniGene ID	Ensembl	Method	n (F)	n (M)	W	W*	p-value	adj. p (Benjamini/Hochberg)	Mean (F)	Mean (M)	Mean (F-M)	Median (F)	Median (M)	F_STR_n0001_BXD1_F_59_1736925225_A	F_STR_n0003_BXD2_F_61_1736925169_A	F_STR_n0005_BXD5_F_58_1716756004_C	F_STR_n0007_BXD6_F_59_1716756004_D	F_STR_n0009_BXD8_F_61_1716756004_E	F_STR_n0011_BXD9_F_60_1716756004_F	F_STR_n0013_BXD11_F_59_1736925139_C	F_STR_n0015_BXD12_F_62_1736925225_B	F_STR_n0017_BXD13_F_60_1736925225_C	F_STR_n0019_BXD14_F_59_1716756045_C	F_STR_n0021_BXD15_F_60_1736925225_D	F_STR_n0023_BXD16_F_58_1736925140_B	F_STR_n0025_BXD18_F_59_1736925225_E	F_STR_n0027_BXD19_F_60_1736925225_F	F_STR_n0029_BXD20_F_60_1716756045_D	F_STR_n0031_BXD21_F_48_1736925169_B	F_STR_n0033_BXD22_F_60_1736925351_D	F_STR_n0035_BXD23_F_60_1736925169_C	F_STR_n0037_BXD24b_F_58_1736925140_C	F_STR_n0039_BXD27_F_60_1736925169_D	F_STR_n0041_BXD28_F_60_1736925169_E	F_STR_n0043_BXD29_F_58_1736925169_F	F_STR_n0045_BxD31_F_60_1736925171_A	F_STR_n0047_BXD32_F_57_1736925171_B	F_STR_n0049_BXD33_F_59_1736925171_C	F_STR_n0051_BXD34_F_60_1736925171_D	F_STR_n0053_BXD36_F_57_1736925171_E	F_STR_n0055_BXD38_F_60_1736925171_F	F_STR_n0057_BXD40_F_60_1716756004_A
scl0020592.1_22-S	60575	scl0020592.1_22	Kdm5d	lysine (K)-specific demethylase 5D	Y	NM_011419.3	Mm.262676	ENSMUSG00000056673	(W*) Large Sample Approx. w/ corr. for tied ranks	43	43	946	-7.98509	1.33227e-15	1.55399e-11	6.47547	8.66058	-2.18512	6.47	8.661	6.468	6.734	6.471	6.377	6.54	6.404	6.253	6.441	6.649	6.391	6.501	6.462	6.47	6.401	6.435	6.415	6.397	6.734	6.559	6.513	6.118	6.579	6.506	6.271	6.389	6.467	6.398	6.291	6.396
scl00213742.1_141-S	104280446	scl00213742.1_141-S	Xist	inactive X specific transcripts	X	NR_001463	Mm.28357	ENSMUSG00000072485	(W*) Large Sample Approx. w/ corr. for tied ranks	43	43	2795	7.98494	1.33227e-15	1.55399e-11	13.7997	7.50605	6.2936	13.672	7.356	13.691	13.629	13.56	13.176	13.476	13.881	13.637	13.454	13.438	14.103	13.657	13.776	13.528	14.001	14.101	13.612	13.555	13.197	13.894	13.403	13.707	13.672	13.266	13.534	13.521	12.949	13.558	13.737	13.489
scl0026908.1_233-S	6100707	scl0026908.1_233	Eif2s3y	eukaryotic translation initiation factor 2, subunit 3, structural gene Y-linked	Y	NM_012011.1	Mm.250909	ENSMUSG00000069049	(W*) Large Sample Approx. w/ corr. for tied ranks	43	43	946	-7.98494	1.33227e-15	1.55399e-11	6.63995	11.0667	-4.42672	6.656	11.138	6.681	6.514	6.814	6.378	6.245	6.376	6.477	6.684	6.915	6.637	6.693	6.701	6.522	6.924	6.521	7.16	6.471	6.592	6.683	6.615	6.668	6.34	6.585	6.517	6.528	6.686	6.591	6.656	6.359
scl0213742.1_91-S	102630541	scl0213742.1_91	Xist	inactive X specific transcripts	X	NR_001463	Mm.28357	ENSMUSG00000072485	(W*) Large Sample Approx. w/ corr. for tied ranks	43	43	2795	7.98505	1.33227e-15	1.55399e-11	7.63342	6.61886	1.01456	7.581	6.613	7.139	7.764	7.612	7.574	7.338	7.997	7.2	7.332	7.014	8.422	7.096	7.307	7.094	7.554	8.468	7.581	7.014	7.212	7.402	7.203	7.739	7.947	7.204	7.237	7.23	6.982	7.185	7.423	7.764
ri|2610529D04|ZX00045D20|AK012186|991-S	102510025	ri|2610529D04|ZX00045D20|AK012186|991	Eif2s3y	eukaryotic translation initiation factor 2, subunit 3, structural gene Y-linked	Y	NM_012011.1	Mm.250909	ENSMUSG00000069049	(W*) Large Sample Approx. w/ corr. for tied ranks	43	43	956	-7.89883	2.88658e-15	2.69358e-11	6.88981	7.3186	-0.428791	6.886	7.313	6.759	6.884	7.022	6.884	7.025	7.034	6.84	6.656	6.814	6.932	6.982	6.61	7.174	6.953	6.914	6.989	6.832	6.925	6.982	7.062	6.823	6.848	6.901	6.822	6.928	6.895	6.811	6.974	6.743
scl0026900.1_130-S	1580278	scl0026900.1_130	Ddx3y	DEAD (Asp-Glu-Ala-Asp) box polypeptide 3, Y-linked	Y	NM_012008.1	Mm.302938	ENSMUSG00000069045	(W*) Large Sample Approx. w/ corr. for tied ranks	43	43	985	-7.64813	2.04281e-14	1.58852e-10	6.38356	6.97377	-0.590209	6.41	7.005	6.606	6.434	6.304	6.199	6.335	6.283	6.347	6.437	6.427	6.358	6.451	6.475	6.23	6.473	6.41	6.36	6.521	6.367	6.508	6.65	6.152	6.201	6.062	6.082	6.24	6.431	6.29	6.338	6.415
scl54038.12_59-S	3850400	scl54038.12_59	Eif2s3x	eukaryotic translation initiation factor 2, subunit 3, structural gene X-linked	X	NM_012010.3	Mm.218851	ENSMUSG00000035150	(W*) Large Sample Approx. w/ corr. for tied ranks	43	43	2704.5	7.20339	5.87308e-13	3.91458e-09	11.6675	11.0901	0.577326	11.685	11.057	11.478	11.721	11.736	11.725	11.723	11.379	11.876	11.374	11.45	12.072	11.426	11.426	11.226	11.366	12.233	11.779	11.983	11.679	11.539	11.675	11.591	11.717	11.147	11.456	11.371	11.298	11.492	11.554	11.749
scl0002899.1_69-S	6770452	scl0002899.1_69	Kdm6a	lysine (K)-specific demethylase 6A	X	NM_009483.1	Mm.257498	ENSMUSG00000037369	(W*) Large Sample Approx. w/ corr. for tied ranks	43	43	2649.5	6.72828	1.7168e-11	1.00126e-07	12.0703	11.6305	0.439814	12.016	11.614	11.841	12.145	12.047	12.144	12.005	12.166	11.986	11.653	11.848	12.245	11.878	11.939	11.632	12.007	12.187	12.021	11.984	11.737	11.936	11.879	11.904	11.922	11.631	12.054	11.872	11.965	12.131	11.966	12.051
ri|4921530F17|PX00313H08|AK029558|965-S	105670010	ri|4921530F17|PX00313H08|AK029558|965	4921530F17Rik	RIKEN 4921530F17Rik	Y	AK029558	---	---	(W*) Large Sample Approx. w/ corr. for tied ranks	43	43	1186.5	-5.90793	3.46442e-09	1.79599e-05	6.98319	7.242	-0.258814	7.003	7.187	6.974	6.998	7.006	7.05	6.89	6.999	7.101	7.011	6.993	7.04	7.135	6.962	6.85	6.877	7.072	7.035	7.096	7.114	7.037	7.046	7.065	6.962	6.865	6.965	7.009	6.902	6.918	6.879	6.803
ri|A830033B12|PX00155N21|AK043789|1194-S	101990156	ri|A830033B12|PX00155N21|AK043789|1194	Arid1b	AT rich interactive domain 1B (Swi1 like)	17	NM_001085355.1	Mm.133401	ENSMUSG00000023804	(W*) Large Sample Approx. w/ corr. for tied ranks	43	43	1193.5	-5.8473	4.99619e-09	2.33107e-05	7.97207	8.29967	-0.327605	7.989	8.256	8.099	8.055	7.792	7.707	7.802	7.744	7.873	7.878	7.76	8.059	7.953	7.989	7.796	7.9	8.011	7.724	7.898	7.623	8.173	7.991	8.274	8.248	7.735	7.732	7.652	8.011	7.897	8.031	7.8
ri|D330035K16|PX00192E02|AK084720|1243-S	103830433	ri|D330035K16|PX00192E02|AK084720|1243	D330035K16Rik	RIKEN D330035K16Rik	X	AK084720	---	---	(W*) Large Sample Approx. w/ corr. for tied ranks	43	43	2513.5	5.55372	2.79658e-08	0.000118618	7.39956	7.18328	0.216279	7.426	7.202	7.504	7.339	7.496	7.462	7.568	7.458	7.432	7.454	7.524	7.221	7.38	7.445	7.271	7.499	7.436	7.275	7.551	7.601	7.284	7.466	7.649	7.813	7.235	7.426	7.407	7.273	7.232	7.411	7.495
scl022289.28_11-S	2900017	scl022289.28_11	Kdm6a	lysine (K)-specific demethylase 6A	X	NM_009483.1	Mm.257498	ENSMUSG00000037369	(W*) Large Sample Approx. w/ corr. for tied ranks	43	43	2465.5	5.13908	2.76082e-07	0.00107343	12.1189	11.6322	0.486698	12.014	11.5	11.849	11.99	11.825	11.927	11.925	11.951	12.163	11.668	11.723	12.489	11.772	12.152	11.662	11.829	12.454	11.922	12.069	11.662	12.24	11.697	11.68	11.858	11.763	12.033	11.768	11.938	12.044	12.014	11.85
scl44971.5.8_29-S	3440435	scl44971.5.8_29	Prl	prolactin	13	NM_011164.1	Mm.1270	ENSMUSG00000021342	(W*) Large Sample Approx. w/ corr. for tied ranks	43	43	2442	4.93606	7.97148e-07	0.00286096	7.94993	6.86584	1.08409	7.682	6.732	7.699	6.915	7.512	7.518	7.867	7.21	7.909	7.873	7.257	8.394	8.518	6.892	8.736	8.546	9.644	7.788	7.05	8.251	9.191	10.654	7.682	6.459	8.171	8.735	6.959	11.033	10.196	8.679	9.762
scl069786.2_30-S	3360193	scl069786.2_30	Tprkb	Tp53rk binding protein	6	NM_176842.2	Mm.218434	ENSMUSG00000054226	(W*) Large Sample Approx. w/ corr. for tied ranks	43	43	1324	-4.72023	2.35581e-06	0.00785107	6.81544	7.0313	-0.21586	6.816	6.992	6.745	6.805	6.965	6.955	6.856	7.063	6.692	6.611	6.585	7.031	6.677	6.623	6.841	6.775	6.817	6.806	6.589	6.785	6.783	6.877	6.735	7.018	6.646	6.694	6.818	6.624	6.768	6.807	6.872
scl33177.8_75-S	3450279	scl33177.8_75	Tsnax	translin-associated factor X	8	NM_016909.2	Mm.5248	ENSMUSG00000056820	(W*) Large Sample Approx. w/ corr. for tied ranks	43	43	2402.5	4.59499	4.32773e-06	0.0134195	15.2098	15.0456	0.164209	15.184	15.008	15.153	15.289	15.204	15.183	15.046	15.146	15.46	15.197	15.103	15.172	15.13	15.068	14.972	15.117	15.048	15.047	15.415	15.173	15.514	15.347	15.035	14.997	15.337	15.211	15.351	15.261	15.316	15.035	14.971
scl54543.24_283-S	101230497	scl54543.24_283	Kdm5c	lysine (K)-specific demethylase 5C	X	NM_013668.2	Mm.142655	ENSMUSG00000025332	(W*) Large Sample Approx. w/ corr. for tied ranks	43	43	2401	4.58216	4.60193e-06	0.0134195	8.99491	8.77333	0.221581	8.961	8.761	9.247	8.788	9.028	8.837	8.985	8.862	8.976	9.358	9.261	8.756	9.147	8.971	9.373	8.934	8.888	9.307	9.011	9.17	8.961	9.335	9.475	9.22	8.788	8.706	8.887	8.878	8.763	9.171	9.094
scl26032.33_192-S	101570731	scl26032.33_192	Sbno1	sno, strawberry notch homolog 1 (Drosophila)	5	NM_001081203.1	Mm.23879	ENSMUSG00000038095	(W*) Large Sample Approx. w/ corr. for tied ranks	43	43	1351.5	-4.48273	7.36955e-06	0.0184687	6.79223	6.93874	-0.146512	6.8	6.913	6.783	6.753	6.811	6.672	6.694	6.771	6.662	6.589	6.838	6.781	6.971	6.762	6.806	6.818	6.86	6.873	6.702	6.737	6.998	6.8	6.528	6.641	6.948	6.876	6.615	6.637	6.714	6.877	6.652
scl00320360.2_75-S	1500575	scl00320360.2_75	Ric3	resistance to inhibitors of cholinesterase 3 homolog (C. elegans)	7	NM_001038624.1	Mm.71007	ENSMUSG00000048330	(W*) Large Sample Approx. w/ corr. for tied ranks	43	43	2389	4.47845	7.51871e-06	0.0184687	9.25442	9.12591	0.128512	9.258	9.119	9.031	9.338	9.208	9.328	9.22	9.263	9.271	9.142	9.098	9.305	9.24	9.416	9.195	9.264	9.113	9.235	9.165	9.223	9.258	9.292	9.129	9.26	9.188	9.3	9.335	9.283	9.313	9.163	9.32
scl39709.20.1_44-S	4010022	scl39709.20.1_44	Mycbpap	Mycbp associated protein	11	NM_170671.1	Mm.84725	ENSMUSG00000039110	(W*) Large Sample Approx. w/ corr. for tied ranks	43	43	1352	-4.47839	7.52094e-06	0.0184687	7.09191	7.24951	-0.157605	7.058	7.243	7.08	7.072	7.094	6.987	7.085	7.271	7.224	7.097	6.963	7.466	7.013	7.203	6.764	7.045	7.394	7.034	7.169	6.929	7.092	7.023	6.908	6.863	7.043	7.035	6.919	6.933	6.938	6.989	7.039
scl45387.1.595_73-S	105690253	scl45387.1.595_73	Dock5	dedicator of cytokinesis 5	14	NM_177780.3	Mm.258155	ENSMUSG00000044447	(W*) Large Sample Approx. w/ corr. for tied ranks	43	43	1353.5	-4.46541	7.99158e-06	0.0186432	7.05714	7.35209	-0.294953	7.034	7.352	6.973	7.123	7.161	6.799	6.95	7.074	7.257	6.873	6.961	7.097	6.893	6.902	6.899	6.793	7.426	7.222	6.761	7.058	7.063	7.059	6.973	7.004	6.954	6.838	6.955	6.939	6.965	6.954	7.154
scl32508.2.1_36-S	102030341	scl32508.2.1_36	4921513I08Rik	RIKEN cDNA 4921513I08 gene	7	AK014883	Mm.444624	---	(W*) Large Sample Approx. w/ corr. for tied ranks	43	43	2386	4.4526	8.48364e-06	0.0188486	6.82598	6.70765	0.118326	6.832	6.714	6.832	6.837	6.589	6.754	6.605	6.697	6.812	7.063	6.908	6.816	6.933	6.88	6.68	6.924	6.701	7.021	6.854	6.803	7.072	6.942	7.045	6.894	6.838	6.828	6.731	6.798	6.775	6.703	6.727
scl018538.1_192-S	940754	scl018538.1_192-S	Pcna	proliferating cell nuclear antigen	2	NM_011045.2	Mm.7141	ENSMUSG00000027342	(W*) Large Sample Approx.	43	43	1363	-4.38327	1.16909e-05	0.0247938	8.35835	8.83516	-0.476814	8.301	8.74	7.775	8.271	8.742	9.109	8.756	9.011	7.892	8.122	7.759	9.287	8.084	8.227	7.919	7.932	9.17	8.339	7.784	8.345	8.246	8.265	8.363	8.599	8.02	8.253	8.147	7.941	8.11	8.171	8.716
scl42795.16.1_26-S	1740113	scl42795.16.1_26	Evl	Ena-vasodilator stimulated phosphoprotein	12	NM_007965.2	Mm.207605	ENSMUSG00000021262	(W*) Large Sample Approx. w/ corr. for tied ranks	43	43	1366.5	-4.35315	1.34197e-05	0.0265975	10.4751	11.034	-0.558884	10.415	11.031	10.062	10.362	10.685	10.633	10.491	10.725	10.193	9.99	10.079	11.645	10.139	10.007	10.174	10.03	11.497	10.212	9.802	10.292	10.585	10.315	10.407	10.471	10.383	10.495	10.022	10.255	9.995	10.157	10.584
scl00238205.2_14-S	6650088	scl00238205.2_14	Lrfn5	leucine rich repeat and fibronectin type III domain containing 5	12	NM_178714.4	Mm.28802	ENSMUSG00000035653	(W*) Large Sample Approx. w/ corr. for tied ranks	43	43	1367	-4.34891	1.36816e-05	0.0265975	6.57149	6.71458	-0.143093	6.582	6.702	6.658	6.755	6.633	6.793	6.711	6.459	6.647	6.372	6.697	6.546	6.421	6.537	6.496	6.67	6.582	6.48	6.556	6.704	6.667	6.563	6.769	6.201	6.286	6.588	6.406	6.445	6.424	6.447	6.679
scl5472.1.1_127-S	103520133	scl5472.1.1_127	Foxo3a	forkhead box O3a	10	NM_019740.2	Mm.338613	ENSMUSG00000048756	(W*) Large Sample Approx. w/ corr. for tied ranks	43	43	2371	4.3229	1.53994e-05	0.0287396	7.981	7.84712	0.133884	7.993	7.832	7.784	7.844	8.158	8.164	8.191	8.014	8.196	7.883	7.993	8.053	7.901	8.295	7.851	7.839	8.025	7.924	8.14	7.94	8.103	8.005	7.846	7.52	8.068	7.895	8.094	8.026	8.027	7.831	7.93
scl077113.1_28-S	360551	scl077113.1_28	Klhl2	kelch-like 2, Mayven (Drosophila)	8	NM_178633.2	Mm.350347	ENSMUSG00000031605	(W*) Large Sample Approx. w/ corr. for tied ranks	43	43	1372	-4.30564	1.66502e-05	0.0298788	8.31414	8.78402	-0.469884	8.195	8.623	7.945	8.213	8.696	9.042	8.807	8.942	8.065	7.742	8.011	8.943	8.005	7.865	7.735	8.364	9.186	8.214	8.059	8.325	8.018	8.195	8.271	8.137	8.073	8.195	8.522	8.066	8.139	8.151	8.915
scl067917.1_76-S	580438	scl067917.1_76	Zcchc3	zinc finger, CCHC domain containing 3	2	NM_175126.3	Mm.391810	ENSMUSG00000074682	(W*) Large Sample Approx. w/ corr. for tied ranks	43	43	1373.5	-4.29265	1.76556e-05	0.0305096	9.93465	10.2108	-0.276186	9.949	10.2	10.006	10.039	9.998	10.161	9.936	9.949	9.543	9.971	9.736	10.437	9.779	9.841	9.611	9.805	10.376	9.77	9.623	9.57	9.665	9.952	9.701	9.932	9.912	9.967	9.561	9.906	9.728	9.513	10.07
scl0016597.1_0-S	1660095	scl0016597.1_0	Klf12	Kruppel-like factor 12	14	NM_010636.3	Mm.201493	ENSMUSG00000022060	(W*) Large Sample Approx. w/ corr. for tied ranks	43	43	1375	-4.27977	1.87086e-05	0.0310333	6.91728	7.07693	-0.159651	6.925	7.105	6.851	6.967	6.815	7.002	6.552	7.043	6.884	6.894	6.921	6.998	6.891	6.927	6.63	6.656	7.29	6.889	6.89	6.926	6.962	6.953	6.772	6.87	6.985	6.996	6.939	6.858	6.985	6.85	6.954
scl41716.5.1_57-S	5900600	scl41716.5.1_57	Ubtd2	ubiquitin domain containing 2	11	NM_173784.3	Mm.260956	ENSMUSG00000044949	(W*) Large Sample Approx. w/ corr. for tied ranks	43	43	1376.5	-4.26671	1.98373e-05	0.0310333	8.91309	9.43	-0.516907	8.852	9.423	8.421	8.992	9.777	9.426	9.534	10.153	8.302	8.427	8.486	9.563	8.432	8.463	8.721	8.667	9.578	8.813	8.282	8.976	8.463	8.945	8.926	9.172	8.987	8.895	8.874	8.889	8.718	8.935	9.649
GI_38090916-S	100160609	GI_38090916-S	Gm1559	gene model 1559, (NCBI)	10	XM_358402	Mm.399483	---	(W*) Large Sample Approx. w/ corr. for tied ranks	43	43	2363.5	4.25826	2.06026e-05	0.0310333	7.5474	7.44577	0.101628	7.52	7.452	7.526	7.502	7.572	7.678	7.615	7.773	7.494	7.478	7.486	7.468	7.518	7.497	7.616	7.705	7.48	7.636	7.476	7.578	7.617	7.601	7.854	7.568	7.464	7.57	7.513	7.481	7.361	7.35	7.624
scl0234593.14_96-S	6510685	scl0234593.14_96	Ndrg4	N-myc downstream regulated gene 4	8	NM_145602.2	Mm.29846	ENSMUSG00000036564	(W*) Large Sample Approx. w/ corr. for tied ranks	43	43	1377.5	-4.25808	2.06193e-05	0.0310333	14.6408	15.0574	-0.416605	14.537	14.965	14.336	14.69	15.08	15.332	15.363	15.212	14.709	14.19	14.241	15.155	14.108	14.625	14.393	14.353	15.18	14.184	14.008	14.157	14.817	14.286	14.263	14.359	14.537	14.436	14.409	14.445	14.495	14.422	15.294
scl0019716.1_268-S	3850672	scl0019716.1_268	Bex1	brain expressed gene 1	X	NM_009052.2	Mm.422943	ENSMUSG00000050071	(W*) Large Sample Approx. w/ corr. for tied ranks	43	43	1379	-4.24516	2.18436e-05	0.0311401	8.12777	8.48621	-0.358442	8.098	8.336	8.038	8.14	8.153	8.403	8.318	8.462	7.776	8.07	7.981	8.717	7.911	7.986	8.125	8.049	8.563	8.206	7.772	8.257	7.84	7.892	8.041	8.215	8.12	8.098	8.117	7.921	8.044	7.987	8.57
scl20420.1_117-S	100610736	scl20420.1_117	1700100M05Rik	RIKEN cDNA 1700100M05 gene	2	AI451224	Mm.360661	---	(W*) Large Sample Approx. w/ corr. for tied ranks	43	43	1379.5	-4.24088	2.22642e-05	0.0311401	9.19119	9.44919	-0.258	9.225	9.459	9.269	9.343	9.225	9.346	8.89	9.313	8.849	9.13	9.174	9.275	9.324	9.102	9.195	9.438	9.393	9.139	8.491	8.823	9.031	9.075	9.308	9.371	9.352	8.954	9.105	9.212	8.849	8.728	9.237
scl012484.2_55-S	1780091	scl012484.2_55	Cd24a	CD24a antigen	10	NM_009846.2	Mm.29742	ENSMUSG00000047139	(W*) Large Sample Approx. w/ corr. for tied ranks	43	43	1380	-4.2366	2.26925e-05	0.0311401	6.51493	6.69474	-0.179814	6.532	6.703	6.54	6.784	6.23	6.212	6.467	6.512	6.61	6.68	6.484	6.778	6.546	6.531	6.514	6.484	6.571	6.723	6.387	6.393	6.541	6.586	6.12	6.546	6.209	6.532	6.261	6.488	6.593	6.553	6.659
scl0070396.1_30-S	6760446	scl0070396.1_30	Asnsd1	asparagine synthetase domain containing 1	1	NM_133728.2	Mm.285783	ENSMUSG00000026095	(W*) Large Sample Approx. w/ corr. for tied ranks	43	43	1381.5	-4.22359	2.40442e-05	0.0320524	7.11119	7.26526	-0.15407	7.088	7.272	7.137	7.12	7.178	7.232	6.82	7.194	7.07	6.947	7.014	7.271	7.005	7.158	7.037	7.292	7.617	7.051	7.015	7.06	7.026	7.107	6.985	7.327	6.846	7.26	6.9	7.066	7.141	7.067	7.102
scl49188.1.2_79-S	104050025	scl49188.1.2_79	C530005L23Rik	RIKEN cDNA C530005L23 gene	16	AK046239	Mm.439264	---	(W*) Large Sample Approx. w/ corr. for tied ranks	43	43	2357	4.20212	2.64433e-05	0.0328559	6.80007	6.69563	0.104442	6.807	6.704	6.749	6.867	6.884	6.88	6.695	6.885	6.807	6.646	6.864	6.946	6.711	6.758	6.86	6.956	6.924	6.768	6.724	6.864	6.839	6.669	6.631	6.659	6.874	6.664	6.711	6.764	6.701	6.61	7.065
scl46157.6_151-S	100450253	scl46157.6_151	Trim35	tripartite motif-containing 35	14	NM_029979.3	Mm.43871	ENSMUSG00000022043	(W*) Large Sample Approx. w/ corr. for tied ranks	43	43	1384	-4.20194	2.64641e-05	0.0328559	7.76974	8.23535	-0.465605	7.697	8.214	7.466	7.8	7.851	7.909	8.147	8.361	7.424	7.485	7.564	8.3	7.624	7.194	7.376	7.807	8.272	8.042	7.24	7.64	7.414	7.671	8.018	7.953	7.671	7.43	7.545	7.426	7.55	7.846	8.409
scl54388.4.1_185-S	106510358	scl54388.4.1_185	2010308F09Rik	RIKEN cDNA 2010308F09 gene	X	AK008545	Mm.75434	---	(W*) Large Sample Approx. w/ corr. for tied ranks	43	43	2356.5	4.19786	2.69454e-05	0.0328559	7.31937	7.1996	0.119767	7.31	7.193	7.31	7.371	7.291	7.244	7.368	7.223	7.204	7.212	7.353	7.501	7.403	6.814	7.251	7.385	7.35	7.295	7.287	7.376	7.245	7.27	7.623	7.245	7.24	7.187	7.346	7.518	7.394	7.081	7.31
scl19023.1.175_202-S	107040025	scl19023.1.175_202-S	Olfr48	olfactory receptor 48	2	NM_010990.1	Mm.246539	ENSMUSG00000075072	(W*) Large Sample Approx. w/ corr. for tied ranks	43	43	2356	4.19354	2.74638e-05	0.0328559	7.41886	7.30807	0.110791	7.414	7.306	7.414	7.439	7.448	7.518	7.514	7.728	7.361	7.422	7.399	7.298	7.384	7.362	7.47	7.688	7.322	7.477	7.274	7.418	7.412	7.565	7.549	7.374	7.36	7.439	7.284	7.275	7.375	7.254	7.545
scl28628.30_135-S	6770736	scl28628.30_135	Frmd4b	FERM domain containing 4B	6	NM_145148.1	Mm.27789	ENSMUSG00000030064	(W*) Large Sample Approx. w/ corr. for tied ranks	43	43	1386	-4.18472	2.85516e-05	0.0333033	7.75274	8.0713	-0.318558	7.761	8.015	7.603	7.807	7.896	7.821	7.907	8.177	7.39	7.671	7.627	8.184	7.609	7.355	7.679	7.602	8.282	7.625	7.409	7.765	7.814	7.452	7.58	7.757	7.793	7.603	7.6	7.6	7.828	7.951	8.3
scl080706.1_41-S	1570291	scl080706.1_41-S	Olfr160	olfactory receptor 160	9	NM_030553.1	Mm.154800	ENSMUSG00000061165	(W*) Large Sample Approx. w/ corr. for tied ranks	43	43	2352.5	4.16311	3.13944e-05	0.0355412	7.32002	7.20514	0.114884	7.313	7.164	7.198	7.213	7.384	7.54	7.473	7.553	7.345	7.366	7.257	7.191	7.144	7.313	7.223	7.481	7.173	7.227	7.13	7.391	7.353	7.354	7.293	7.362	7.348	7.352	7.424	7.217	7.159	7.183	7.522
scl42245.20_477-S	101050736	scl42245.20_477	Entpd5	ectonucleoside triphosphate diphosphohydrolase 5	12	NM_001026214.1	Mm.10211	ENSMUSG00000021236	(W*) Large Sample Approx. w/ corr. for tied ranks	43	43	1389	-4.15879	3.19937e-05	0.0355412	7.54509	7.81437	-0.269279	7.522	7.804	7.277	7.444	7.779	7.703	7.718	7.891	7.383	7.367	7.378	7.806	7.343	7.547	7.425	7.278	7.912	7.525	7.276	7.522	7.374	7.347	7.597	7.598	7.441	7.286	7.372	7.399	7.35	7.353	7.914
scl0227634.1_319-S	6620446	scl0227634.1_319	Camsap1	calmodulin regulated spectrin-associated protein 1	2	XM_975192.2	Mm.36834	ENSMUSG00000026933	(W*) Large Sample Approx. w/ corr. for tied ranks	43	43	1390.5	-4.14581	3.38607e-05	0.036455	7.85872	8.3347	-0.475977	7.735	8.414	7.548	7.735	7.744	8.031	7.661	8.094	7.452	7.448	7.511	8.668	7.63	7.698	7.288	7.504	8.859	7.69	7.255	7.697	7.6	7.552	7.582	7.643	7.613	7.341	7.668	7.565	7.691	7.744	8.221
scl0269399.1_1-S	60519	scl0269399.1_1	6720461J16Rik	death inducer-obliterator 1	2	NM_175551.2	Mm.253836	ENSMUSG00000038914	(W*) Large Sample Approx.	43	43	1391	-4.14144	3.45135e-05	0.036455	7.83635	8.29723	-0.460884	7.733	8.228	7.384	7.671	8.609	8.204	8.177	8.507	7.434	7.305	7.23	8.67	7.641	7.272	7.514	7.586	8.585	7.539	7.304	7.936	7.373	7.642	8.054	8.138	7.769	7.529	7.676	7.665	7.575	7.852	8.348
scl5412.1.1_132-S	100840300	scl5412.1.1_132	1110036D12Rik	---	10	---	---	---	(W*) Large Sample Approx. w/ corr. for tied ranks	43	43	1391.5	-4.13718	3.51603e-05	0.036455	7.67195	7.9263	-0.254349	7.617	7.966	7.617	7.896	7.545	7.477	7.359	7.634	7.545	7.611	7.822	8.258	7.819	7.482	7.717	7.764	8.233	7.743	7.158	7.706	7.615	7.441	7.474	7.893	7.821	7.452	7.397	7.577	7.693	7.556	7.729
scl49469.3.1_52-S	5900195	scl49469.3.1_52	Ubn1	ubinuclein 1	16	NM_026666.3	Mm.66356	ENSMUSG00000039473	(W*) Large Sample Approx. w/ corr. for tied ranks	43	43	1392.5	-4.1286	3.6498e-05	0.0366749	6.98767	7.17353	-0.18586	6.994	7.165	6.947	6.991	7.001	6.922	6.853	6.899	6.872	7.105	6.911	7.023	7.014	7.146	6.856	6.997	7.196	6.827	6.872	6.925	6.751	6.92	7.108	6.754	6.995	7.17	6.827	6.981	7.024	7.091	7.059
scl35096.10_154-S	1240025	scl35096.10_154	Ankrd10	ankyrin repeat domain 10	8	NM_133971.1	Mm.12459	ENSMUSG00000031508	(W*) Large Sample Approx. w/ corr. for tied ranks	43	43	1393	-4.12418	3.72052e-05	0.0366749	10.146	10.5116	-0.365651	10.096	10.571	9.885	10.342	10.187	9.976	9.878	10.221	9.484	10.054	10.132	10.87	10.027	9.867	10.072	9.682	10.994	10.035	9.546	10.096	9.778	9.918	10.306	9.567	10.471	10.104	10.285	10.256	10.015	9.922	10.332
scl27058.3_101-S	5910750	scl27058.3_101	Mafk	v-maf musculoaponeurotic fibrosarcoma oncogene family, protein K (avian)	5	NM_010757.2	Mm.439646	ENSMUSG00000018143	(W*) Large Sample Approx. w/ corr. for tied ranks	43	43	1394.5	-4.11132	3.93395e-05	0.0366749	6.79465	6.95895	-0.164302	6.766	6.927	6.854	6.684	6.74	6.752	6.909	6.736	6.855	6.779	6.674	7.158	6.812	6.79	6.757	6.618	6.908	6.921	6.724	6.533	6.858	6.459	6.708	6.707	6.735	6.852	6.819	6.68	6.901	6.759	6.88
scl019047.11_32-S	6380300	scl019047.11_32	Ppp1cc	protein phosphatase 1, catalytic subunit, gamma isoform	5	NM_013636.3	Mm.280784	ENSMUSG00000004455	(W*) Large Sample Approx. w/ corr. for tied ranks	43	43	1394.5	-4.11127	3.93495e-05	0.0366749	9.66779	10.2696	-0.601814	9.555	10.428	9.291	9.679	9.929	9.494	9.758	10.151	9.212	9	9.106	10.806	8.96	9.259	9.062	9.408	10.836	9.508	8.871	9.482	9.502	9.393	9.573	9.405	9.442	9.555	9.293	9.448	9.401	9.316	9.76
scl45529.12.1_2-S	4070195	scl45529.12.1_2	Rabggta	Rab geranylgeranyl transferase, a subunit	14	NM_019519.2	Mm.87216	ENSMUSG00000040472	(W*) Large Sample Approx. w/ corr. for tied ranks	43	43	2346.5	4.11127	3.93495e-05	0.0366749	9.98814	9.82128	0.16686	9.983	9.842	10.052	9.89	9.911	9.965	9.947	10.2	10.064	10.127	10.33	9.641	10.051	10.041	10.099	9.959	9.628	9.985	9.983	9.867	10.14	10.15	9.976	9.997	10.23	10.255	9.995	10.092	10.451	10.284	9.939
scl0052855.2_42-S	4850672	scl0052855.2_42	Lair1	leukocyte-associated Ig-like receptor 1	7	NM_178611.4	Mm.290880	ENSMUSG00000055541	(W*) Large Sample Approx. w/ corr. for tied ranks	43	43	1395	-4.10697	4.00888e-05	0.0366749	7.37323	7.56467	-0.191442	7.357	7.554	7.627	7.205	7.33	7.455	7.414	7.354	7.502	7.321	7.357	7.813	7.257	7.301	7.27	7.471	7.731	7.309	7.222	7.441	7.255	7.196	7.211	7.447	7.278	7.513	7.076	7.36	7.395	7.472	7.613
scl42543.8.1_3-S	103420168	scl42543.8.1_3-S	F730043M19Rik	F730043M19Rik	12	---	---	---	(W*) Large Sample Approx. w/ corr. for tied ranks	43	43	2344	4.08979	4.31765e-05	0.037327	7.47521	7.3457	0.129512	7.436	7.317	7.307	7.449	7.545	7.774	7.723	7.868	7.445	7.368	7.363	7.367	7.392	7.446	7.344	7.693	7.259	7.509	7.436	7.544	7.433	7.525	7.596	7.47	7.388	7.424	7.413	7.402	7.391	7.325	7.654
scl16025.6_102-S	6770441	scl16025.6_102	AI467481	expressed sequence AI467481	1	AI467481	Mm.327235	---	(W*) Large Sample Approx. w/ corr. for tied ranks	43	43	1397	-4.08967	4.3198e-05	0.037327	8.14214	8.43672	-0.294581	8.163	8.403	7.953	8.325	8.392	8.517	8.533	8.262	8.031	8.054	7.716	8.661	7.46	8.068	7.953	8.105	8.981	8.163	7.853	7.845	7.771	7.886	8.238	8.165	8.133	7.883	7.757	7.773	8.019	8.245	8.304
scl093836.1_167-S	2970072	scl093836.1_167	Rnf111	ring finger 111	3	NM_033604.2	Mm.29783	ENSMUSG00000032217	(W*) Large Sample Approx. w/ corr. for tied ranks	43	43	1397	-4.08965	4.32016e-05	0.037327	7.18286	7.33063	-0.147767	7.154	7.305	7.089	7.107	7.101	7.354	7.019	7.315	7.216	7.117	7.154	7.42	7.085	7.138	6.903	7.135	7.254	7.173	7.153	7.306	7.185	7.18	7.079	7.134	7.402	6.993	7.095	7.189	7.144	7.057	7.122
ri|A230055P19|PX00128O09|AK038700|1007-S	103940241	ri|A230055P19|PX00128O09|AK038700|1007-S	A230055P19Rik	A230055P19Rik	Z	AK038700	---	---	(W*) Large Sample Approx. w/ corr. for tied ranks	43	43	2342	4.07246	4.65197e-05	0.0382507	7.44509	7.32212	0.122977	7.401	7.319	7.398	7.422	7.605	7.626	7.735	7.848	7.401	7.341	7.226	7.305	7.39	7.288	7.492	7.619	7.32	7.451	7.421	7.468	7.391	7.485	7.583	7.443	7.322	7.362	7.395	7.382	7.335	7.33	7.681
scl0017859.1_306-S	5130484	scl0017859.1_306	Mxi1	Max interacting protein 1	19	NM_001008542.2	Mm.2154	ENSMUSG00000025025	(W*) Large Sample Approx. w/ corr. for tied ranks	43	43	1399	-4.07238	4.65351e-05	0.0382507	9.93691	10.5092	-0.572256	9.779	10.645	9.303	9.872	10.592	10.584	10.366	10.541	9.181	9.3	9.175	10.983	9.393	9.777	9.398	9.551	10.882	9.595	9.071	9.837	9.831	9.703	9.84	9.779	9.674	9.574	9.454	9.404	9.431	9.498	10.511
scl0234912.1_80-S	6450017	scl0234912.1_80	9230110C19Rik	RIKEN cDNA 9230110C19 gene	9	NM_199017.2	Mm.172430	ENSMUSG00000053070	(W*) Large Sample Approx. w/ corr. for tied ranks	43	43	1400	-4.06392	4.82562e-05	0.0382507	6.85872	6.94958	-0.0908605	6.873	6.949	6.903	6.921	6.762	6.959	6.761	7.197	6.767	6.899	6.915	6.751	6.955	6.932	6.901	6.976	6.877	6.724	6.822	6.885	6.887	6.698	7.062	6.843	6.799	6.995	6.917	6.784	6.73	6.747	6.754
scl069027.2_0-S	105550670	scl069027.2_0	1500032O14Rik	RIKEN cDNA 1500032O14 gene	13	AK005350	Mm.158231	ENSMUSG00000021577	(W*) Large Sample Approx. w/ corr. for tied ranks	43	43	1400	-4.06384	4.82721e-05	0.0382507	7.72695	8.02221	-0.295256	7.721	7.982	7.782	7.786	7.709	7.632	7.617	7.997	7.045	7.367	7.562	8.2	7.693	7.44	7.675	7.668	8.198	7.771	7.656	7.422	7.433	7.721	7.674	8.096	7.957	7.519	7.434	7.348	7.612	7.356	8.175
scl0230484.9_241-S	5690438	scl0230484.9_241	Usp1	ubiquitin specific peptdiase 1	4	NM_146144.3	Mm.371692	ENSMUSG00000028560	(W*) Large Sample Approx. w/ corr. for tied ranks	43	43	1400.5	-4.05948	4.91817e-05	0.0382507	10.2374	10.5755	-0.338023	10.184	10.587	9.968	10.492	10.348	10.592	10.212	10.462	9.855	10.01	9.979	11.009	9.813	10.292	10.038	10.215	10.805	10.436	9.754	10.429	10.264	10.073	10.292	10.278	9.951	10.074	10.114	10.011	9.999	10.184	10.474
scl54567.7_113-S	380497	scl54567.7_113	Htr2c	5-hydroxytryptamine (serotonin) receptor 2C	X	NM_008312.3	Mm.439670	ENSMUSG00000041380	(W*) Large Sample Approx. w/ corr. for tied ranks	43	43	1400.5	-4.05944	4.91897e-05	0.0382507	6.95223	7.129	-0.176767	6.922	7.088	6.841	7.055	6.961	7.132	6.865	6.966	6.798	6.728	6.894	7.356	6.944	6.851	7.032	6.843	7.17	7.115	6.815	6.839	7.021	7.191	7.124	7.195	6.984	6.771	6.766	6.734	6.645	6.905	7.305
scl37122.1.1_266-S	105570592	scl37122.1.1_266	2900046B09Rik	RIKEN cDNA 2900046B09 gene	9	AK013653	Mm.443538	---	(W*) Large Sample Approx. w/ corr. for tied ranks	43	43	1402	-4.04647	5.1996e-05	0.0388595	7.04981	7.30644	-0.256628	7.034	7.248	6.984	7.075	6.986	7.04	6.828	7.018	6.942	6.961	6.995	7.593	6.794	7.069	7.02	7.068	7.617	7.084	6.817	7.092	7.11	6.76	7.003	6.956	7.081	6.771	6.772	6.784	7.167	6.873	7.248
IGHV1S3_J00533_Ig_heavy_variable_1S3_214-S	1300392	IGHV1S3_J00533_Ig_heavy_variable_1S3_214-S	Ighv1-64	immunoglobulin heavy variable V1-64	12	XM_203589	---	ENSMUSG00000066291	(W*) Large Sample Approx. w/ corr. for tied ranks	43	43	2338.5	4.04221	5.29503e-05	0.0388595	7.00881	6.9266	0.0822093	7.004	6.905	6.992	6.991	6.997	7.113	6.994	7.148	7.021	6.921	6.893	6.962	6.764	7	7.088	7.116	7.004	7.102	6.953	7.003	7.084	7.059	7.079	6.907	7.086	7.027	6.981	7.039	6.962	6.886	7.062
scl54458.14.1_100-S	3360600	scl54458.14.1_100-S	Ccnb3	cyclin B3	X	NM_183015.2	Mm.448624	ENSMUSG00000051592	(W*) Large Sample Approx. w/ corr. for tied ranks	43	43	2338	4.038	5.3908e-05	0.0388595	7.21705	7.10977	0.107279	7.182	7.068	7.111	7.175	7.235	7.409	7.343	7.458	7.172	7.24	7.087	7.171	7.126	7.244	7.171	7.3	7.182	7.215	7.147	7.204	7.184	7.242	7.247	7.328	7.107	7.249	7.171	7.113	7.085	7.136	7.383
scl30690.8_420-S	5130687	scl30690.8_420	Nfatc2ip	nuclear factor of activated T-cells, cytoplasmic, calcineurin-dependent 2 interacting protein	7	NM_010900.2	Mm.1389	ENSMUSG00000030722	(W*) Large Sample Approx. w/ corr. for tied ranks	43	43	1403	-4.03797	5.39168e-05	0.0388595	7.51698	7.63928	-0.122302	7.502	7.619	7.504	7.603	7.576	7.701	7.434	7.772	7.351	7.443	7.367	7.629	7.456	7.488	7.329	7.435	7.632	7.542	7.404	7.335	7.508	7.489	7.428	7.731	7.526	7.455	7.399	7.423	7.447	7.458	7.59
scl0016179.2_78-S	4120593	scl0016179.2_78	Irak1	interleukin-1 receptor-associated kinase 1	X	NM_008363.2	Mm.38241	ENSMUSG00000031392	(W*) Large Sample Approx. w/ corr. for tied ranks	43	43	1403.5	-4.03351	5.4949e-05	0.0388595	8.12174	8.32105	-0.199302	8.146	8.346	7.975	7.856	7.724	8.153	7.85	7.717	8.223	7.886	8.046	8.655	7.992	8.16	7.946	8.218	8.44	8.146	8.075	7.965	8.272	7.889	8.158	7.955	8.203	8.186	8.247	8.232	8.154	8.072	8.2
scl39983.12.1_110-S	2510044	scl39983.12.1_110	Nup88	nucleoporin 88	11	NM_001083331.1	Mm.288962	ENSMUSG00000040667	(W*) Large Sample Approx. w/ corr. for tied ranks	43	43	1404	-4.02918	5.59727e-05	0.0388595	8.57502	9.24077	-0.665744	8.492	9.101	8.105	8.623	9.075	9.242	8.786	9.595	7.808	7.83	7.848	9.258	8.01	8.28	8.098	8.037	9.356	8.654	7.664	8.594	8.109	8.344	8.636	8.609	8.381	8.48	8.223	8.107	8.309	8.321	9.53
scl20301.11_1-S	6420014	scl20301.11_1	Slc20a1	solute carrier family 20, member 1	2	NM_015747.1	Mm.272675	ENSMUSG00000027397	(W*) Large Sample Approx.	43	43	1404	-4.02916	5.59772e-05	0.0388595	11.0401	11.3323	-0.292233	10.963	11.42	10.719	10.963	10.943	11.087	11.439	11.388	10.666	10.7	10.686	11.217	10.672	10.652	10.669	11.02	11.777	10.923	10.782	10.995	10.936	11.139	10.951	10.92	10.88	10.609	10.774	10.876	10.85	11.207	11.545
scl46538.6_28-S	3190661	scl46538.6_28-S	Arf4	ADP-ribosylation factor 4	14	NM_007479.3	Mm.297768	ENSMUSG00000021877	(W*) Large Sample Approx. w/ corr. for tied ranks	43	43	1404.5	-4.02493	5.69914e-05	0.0388595	7.51977	7.71353	-0.193767	7.549	7.704	7.314	7.429	7.416	7.666	7.573	7.902	7.443	7.288	7.327	8.106	7.277	7.556	7.292	7.549	7.848	7.574	7.399	7.344	7.478	7.33	7.61	7.614	7.434	7.385	7.453	7.387	7.353	7.348	7.501
ri|B230209C05|PX00069K23|AK045533|1536-S	105570017	ri|B230209C05|PX00069K23|AK045533|1536	Kdm6a	lysine (K)-specific demethylase 6A	X	NM_009483.1	Mm.257498	ENSMUSG00000037369	(W*) Large Sample Approx. w/ corr. for tied ranks	43	43	2336	4.02058	5.80558e-05	0.0388595	8.21726	7.93721	0.280047	8.248	7.989	7.926	7.917	8.528	8.292	8.754	8.495	8.086	7.744	7.718	8.115	7.811	7.989	7.832	8.023	8.446	7.909	8.253	7.948	8.205	7.787	8.223	8.331	8.254	8.307	8.225	8.509	8.267	8.305	8.232
scl43300.6_414-S	103840021	scl43300.6_414	Sypl	synaptophysin-like protein	12	NM_013635.2	Mm.246304	ENSMUSG00000020570	(W*) Large Sample Approx. w/ corr. for tied ranks	43	43	1405.5	-4.01626	5.91294e-05	0.0388595	6.95314	7.13544	-0.182302	6.931	7.133	6.913	6.911	7.03	6.983	7.122	7.07	6.751	6.794	6.868	7.138	6.93	6.788	7.02	6.963	7.244	6.966	6.782	6.89	6.967	6.874	6.777	6.833	6.833	6.916	6.8	6.88	6.85	6.727	7.186
scl18225.6.1_262-S	2190019	scl18225.6.1_262-S	Tcfl5	transcription factor-like 5 (basic helix-loop-helix)	2	NM_178254.2	Mm.439816	ENSMUSG00000038932	(W*) Large Sample Approx. w/ corr. for tied ranks	43	43	1405.5	-4.01624	5.91342e-05	0.0388595	7.69542	7.93142	-0.236	7.687	7.873	7.24	8.014	7.801	7.937	7.584	8.182	7.6	7.583	7.528	8.279	7.419	7.52	7.551	7.993	7.846	7.527	7.435	7.458	7.837	7.705	7.843	7.643	7.687	7.73	7.65	7.768	7.538	7.373	7.556
scl075705.2_53-S	5390563	scl075705.2_53	Eif4b	eukaryotic translation initiation factor 4B	4	NM_145625.2	Mm.290022	ENSMUSG00000058655	(W*) Large Sample Approx. w/ corr. for tied ranks	43	43	1406	-4.0119	6.02315e-05	0.0390309	8.943	9.35807	-0.41507	8.885	9.501	8.471	9.02	9.369	9.37	9.496	9.632	8.4	8.409	8.292	9.644	8.676	8.683	8.556	8.578	9.535	9.054	8.502	8.645	8.555	8.818	8.907	8.763	8.481	8.773	8.438	8.424	8.838	8.614	9.148
scl19916.25_60-S	1980692	scl19916.25_60	Slc12a5	solute carrier family 12, member 5	2	NM_020333.1	Mm.252987	ENSMUSG00000017740	(W*) Large Sample Approx. w/ corr. for tied ranks	43	43	1407	-4.0033	6.24643e-05	0.0399233	8.93712	9.64333	-0.706209	8.761	9.397	8.257	8.869	9.525	9.303	9.381	9.739	8.327	8.385	8.58	10.007	8.761	8.513	8.417	8.634	9.941	8.622	8.206	8.898	8.742	8.806	9.027	9.243	8.506	8.465	8.683	8.541	8.659	8.721	9.723
scl00109624.1_38-S	1770129	scl00109624.1_38	Cald1	caldesmon 1	6	NM_145575.2	Mm.308134	ENSMUSG00000029761	(W*) Large Sample Approx. w/ corr. for tied ranks	43	43	1407.5	-3.99902	6.36048e-05	0.0401028	6.58121	6.69653	-0.115326	6.57	6.688	6.438	6.571	6.57	6.716	6.922	6.504	6.776	6.409	6.513	6.275	6.46	6.739	6.34	6.461	6.463	6.406	6.639	6.407	6.631	6.557	6.573	6.548	6.675	6.589	6.566	6.664	6.507	6.443	6.642
scl0067845.2_211-S	1940551	scl0067845.2_211	Zfp364	zinc finger protein 364	3	NM_026406.2	Mm.386792	ENSMUSG00000028098	(W*) Large Sample Approx. w/ corr. for tied ranks	43	43	1408	-3.99463	6.47959e-05	0.0401371	6.794	7.14433	-0.350326	6.75	7.183	6.635	6.903	7.09	6.782	6.52	7.337	6.568	6.525	6.669	7.416	6.662	6.831	7.044	6.623	7.302	6.666	6.638	6.43	6.485	6.472	6.723	6.828	6.531	6.102	6.712	6.472	6.597	6.395	6.754
scl0001121.1_1-S	5720239	scl0001121.1_1	Ndufa5	NADH dehydrogenase (ubiquinone) 1 alpha subcomplex, 5	6	NM_026614.2	Mm.275780	ENSMUSG00000023089	(W*) Large Sample Approx. w/ corr. for tied ranks	43	43	1409	-3.98601	6.71938e-05	0.0401371	10.3919	10.9768	-0.584884	10.309	11.03	10.254	10.495	10.853	10.682	10.382	10.617	9.593	10.062	10.008	11.431	10.106	10.155	10.213	10.3	11.041	10.265	9.453	10.477	9.827	9.981	10.259	10.359	10.019	10.207	9.939	9.995	9.984	10.169	10.998
ri|9330179N16|PX00107K23|AK034336|2647-S	105220484	ri|9330179N16|PX00107K23|AK034336|2647	9330179N16Rik	RIKEN 9330179N16Rik	7	AK034336	---	---	(W*) Large Sample Approx. w/ corr. for tied ranks	43	43	1409.5	-3.98175	6.84104e-05	0.0401371	6.8864	6.99467	-0.108279	6.883	6.986	6.948	6.795	6.871	6.527	6.637	6.761	6.884	6.834	6.935	7.179	6.899	6.873	7.078	6.954	7.197	6.85	6.931	6.917	6.974	6.754	6.744	6.996	6.769	6.828	6.584	6.798	6.883	6.901	6.938
scl0353187.1_56-S	4540014	scl0353187.1_56	Nr1d2	nuclear receptor subfamily 1, group D, member 2	14	NM_011584.3	Mm.26587	ENSMUSG00000021775	(W*) Large Sample Approx. w/ corr. for tied ranks	43	43	1409.5	-3.98173	6.84159e-05	0.0401371	7.30574	7.63902	-0.333279	7.189	7.632	7.04	7.081	7.873	7.486	7.725	7.789	7.065	6.824	6.976	7.994	7.033	7.256	6.77	7.169	7.475	7.149	6.871	7.103	7.069	7.127	7.452	7.325	7.088	6.974	7.096	7.146	7.107	7.14	7.869
scl27774.14_45-S	103440253	scl27774.14_45	Klhl5	kelch-like 5 (Drosophila)	5	NM_175174.3	Mm.10281	ENSMUSG00000054920	(W*) Large Sample Approx. w/ corr. for tied ranks	43	43	1409.5	-3.98171	6.84213e-05	0.0401371	7.90091	8.26949	-0.368581	7.861	8.236	7.861	7.813	7.965	8.09	8.063	8.325	7.871	7.679	7.492	8.63	7.809	7.852	7.826	7.813	8.49	7.804	7.373	7.892	7.898	8.117	7.856	8.072	7.751	7.411	7.376	7.475	7.645	7.617	8.077
scl27135.7_243-S	2810440	scl27135.7_243	Bcl7b	B-cell CLL/lymphoma 7B	5	NM_009745.1	Mm.405834	ENSMUSG00000029681	(W*) Large Sample Approx. w/ corr. for tied ranks	43	43	1410	-3.97739	6.96755e-05	0.0401371	6.69707	6.86842	-0.171349	6.695	6.857	6.652	6.827	6.64	6.671	6.513	6.695	6.367	6.651	6.54	7.191	6.656	6.825	6.696	6.552	6.712	6.702	6.76	6.674	6.805	6.655	6.7	6.736	6.466	6.657	6.339	6.542	6.546	6.723	6.632
scl28744.16_312-S	1400315	scl28744.16_312	Anxa4	annexin A4	6	NM_013471.1	Mm.259702	ENSMUSG00000029994	(W*) Large Sample Approx. w/ corr. for tied ranks	43	43	1410	-3.97737	6.96809e-05	0.0401371	7.05986	7.25528	-0.195419	7.029	7.216	7.125	6.911	7.333	6.982	7.32	7.444	7.131	6.925	6.849	7.287	6.771	6.991	7.029	7.061	7.172	7.188	7.073	6.868	6.98	7.1	6.91	6.975	6.958	6.948	6.807	7.024	6.908	6.914	6.946
scl012757.9_180-S	450010	scl012757.9_180	Clta	clathrin, light polypeptide (Lca)	4	NM_001080384.1	Mm.298875	ENSMUSG00000028478	(W*) Large Sample Approx. w/ corr. for tied ranks	43	43	1411	-3.96872	7.22607e-05	0.0411155	8.27209	8.8893	-0.617209	8.118	8.646	7.872	8.565	8.926	8.988	8.802	9.438	7.767	7.915	7.857	9.22	7.944	7.794	7.778	7.977	8.999	8.082	7.819	8.176	7.948	8.193	8.086	8.452	8.182	8.118	7.843	8.1	8.043	7.876	9.073
scl016765.5_129-S	1990717	scl016765.5_129	Stmn1	stathmin 1	4	NM_019641.3	Mm.378957	ENSMUSG00000028832	(W*) Large Sample Approx.	43	43	1412	-3.96006	7.49306e-05	0.0421209	11.2891	12.014	-0.724884	11.325	12.053	11.132	10.961	11.829	11.712	11.645	11.455	9.975	10.955	10.578	11.954	11.154	10.587	10.56	11.066	11.932	11.62	10.191	11.419	10.388	11.047	11.356	11.401	10.467	11.22	10.808	10.978	10.884	11.408	12.037
scl20779.1.1_34-S	104920315	scl20779.1.1_34	D130067C23Rik	RIKEN cDNA D130067C23 gene	2	---	Mm.124328	ENSMUSG00000075287	(W*) Large Sample Approx. w/ corr. for tied ranks	43	43	1412.5	-3.95589	7.62497e-05	0.0423521	7.27502	7.40823	-0.133209	7.277	7.425	7.43	7.294	7.121	7.409	7.449	7.273	7.088	7.174	7.139	7.348	7.185	7.157	7.066	7.405	7.392	7.269	7.202	7.32	7.186	7.341	7.199	7.546	7.218	7.175	7.148	7.284	7.192	7.183	7.056
scl0003763.1_0-S	670711	scl0003763.1_0-S	Pcsk4	proprotein convertase subtilisin/kexin type 4	10	NM_008793.1	Mm.299916	ENSMUSG00000020131	(W*) Large Sample Approx. w/ corr. for tied ranks	43	43	1413.5	-3.94724	7.90587e-05	0.0425081	7.18053	7.28535	-0.104814	7.184	7.288	6.993	7.107	7.006	7.159	6.917	7.064	7.245	7.205	7.097	7.253	7.008	7.344	7.36	7.191	7.139	7.331	7.162	7.229	7.184	7.205	7.255	7.154	7.203	7.3	7.309	7.118	7.049	7.021	6.986
scl022631.1_10-S	1230717	scl022631.1_10	Ywhaz	tyrosine 3-monooxygenase/tryptophan 5-monooxygenase activation protein, zeta polypeptide	15	NM_011740.2	Mm.3360	ENSMUSG00000022285	(W*) Large Sample Approx. w/ corr. for tied ranks	43	43	1413.5	-3.94712	7.90955e-05	0.0425081	7.99005	8.57926	-0.589209	7.875	8.691	7.427	7.703	8.501	8.893	8.565	8.486	7.52	7.182	7.14	9.057	7.326	7.346	7.492	7.24	9.08	7.685	7.302	7.837	7.552	7.502	7.833	8.147	7.652	7.826	7.5	7.582	7.768	7.875	8.636
scl38660.1.346_44-S	105420279	scl38660.1.346_44	Zbtb7a	zinc finger and BTB domain containing 7a	10	NM_010731.3	Mm.20920	ENSMUSG00000035011	(W*) Large Sample Approx. w/ corr. for tied ranks	43	43	1414.5	-3.9386	8.19589e-05	0.0425081	6.85516	7.01886	-0.163698	6.844	6.983	6.724	6.771	6.91	6.546	6.849	6.933	6.844	6.838	6.978	6.889	6.67	6.851	6.843	6.953	7.074	7.039	6.795	6.835	6.725	6.889	6.67	7.149	6.927	6.874	6.757	6.816	6.768	6.794	6.942
scl056456.15_85-S	5220543	scl056456.15_85-S	Actl6a	actin-like 6A	3	NM_019673.1	Mm.41077	ENSMUSG00000027671	(W*) Large Sample Approx. w/ corr. for tied ranks	43	43	1414.5	-3.93854	8.19779e-05	0.0425081	8.65556	8.96133	-0.305767	8.626	8.981	8.424	8.442	8.906	8.94	8.532	9.156	8.302	8.2	8.153	9.255	8.178	8.76	8.31	8.256	9.514	8.417	8.421	8.848	8.774	8.24	8.29	8.429	8.393	8.547	8.505	8.351	8.565	8.331	8.67
scl020674.7_60-S	630487	scl020674.7_60	Sox2	SRY-box containing gene 2	3	NM_011443.3	Mm.65396	ENSMUSG00000074637	(W*) Large Sample Approx. w/ corr. for tied ranks	43	43	1414.5	-3.93852	8.19843e-05	0.0425081	7.69988	8.20249	-0.502605	7.629	8.078	7.521	7.709	8.108	8.01	7.824	8.296	7.363	7.562	7.423	8.92	7.442	7.509	7.315	7.097	8.578	7.902	7.129	7.504	7.538	7.443	7.654	7.77	7.629	7.471	7.191	7.51	7.442	7.551	8.336
scl056508.28_32-S	6100563	scl056508.28_32	Rapgef4	Rap guanine nucleotide exchange factor (GEF) 4	2	NM_019688.1	Mm.196153	ENSMUSG00000049044	(W*) Large Sample Approx. w/ corr. for tied ranks	43	43	1414.5	-3.93849	8.1997e-05	0.0425081	7.11686	7.32244	-0.205581	7.091	7.313	6.952	6.964	7.461	7.264	7.102	7.591	6.912	7.049	7.173	7.205	6.851	6.668	6.915	7.199	7.496	6.998	6.897	7.091	6.682	7.023	7.383	7.291	7.402	7.082	6.966	7.022	7.105	7.348	7.399
scl012096.4_0-S	7040086	scl012096.4_0	Bglap1	bone gamma carboxyglutamate protein 1	3	NM_001037939.1	Mm.389459	ENSMUSG00000074483	(W*) Large Sample Approx. w/ corr. for tied ranks	43	43	2326	3.93426	8.34529e-05	0.0427073	6.73867	6.649	0.0896744	6.748	6.648	6.73	6.811	6.596	6.748	6.635	6.738	6.627	6.81	6.774	6.447	6.871	6.606	6.839	6.801	6.789	6.721	6.681	6.717	6.588	6.782	6.678	6.842	6.729	6.818	6.733	6.805	6.644	6.789	6.777
scl21582.24_10-S	106400132	scl21582.24_10	Abcd3	ATP-binding cassette, sub-family D (ALD), member 3	3	NM_008991.2	Mm.399042	ENSMUSG00000028127	(W*) Large Sample Approx. w/ corr. for tied ranks	43	43	1416	-3.92553	8.65384e-05	0.0427073	10.5601	11.1329	-0.572837	10.532	11.16	10.547	10.163	10.902	10.769	10.456	11.124	9.779	10.285	9.979	11.521	10.335	10.203	10.427	10.635	11.274	10.439	9.626	10.547	10.449	10.404	10.532	10.855	10.636	10.032	9.837	10.081	10.292	9.934	11.209
scl0002929.1_32-S	5420487	scl0002929.1_32	2610029G23Rik	RIKEN cDNA 2610029G23 gene	X	NM_026312.4	Mm.273405	ENSMUSG00000031226	(W*) Large Sample Approx. w/ corr. for tied ranks	43	43	2324.5	3.92125	8.80908e-05	0.0427073	10.2244	10.0026	0.221744	10.212	10.008	9.937	10.265	10.404	10.594	10.542	10.413	10.284	9.777	9.989	10.344	9.863	10.071	10.106	10.241	10.323	10.355	10.538	10.224	10.041	10.155	10.234	10.318	9.684	10.11	10.05	9.973	10.079	10.45	10.329
scl00227399.2_17-S	2810017	scl00227399.2_17	Hisppd1	histidine acid phosphatase domain containing 1	1	NM_173760.3	Mm.220817	ENSMUSG00000040648	(W*) Large Sample Approx. w/ corr. for tied ranks	43	43	1416.5	-3.92123	8.80976e-05	0.0427073	8.43856	8.75379	-0.315233	8.372	8.839	8.156	8.325	8.495	8.563	8.742	8.857	8.139	8.18	8.111	9.163	8.329	8.328	7.937	8.279	9.189	8.372	8.032	8.029	8.547	8.166	8.125	8.331	8.09	8.039	8.058	7.993	8.274	8.214	8.377
scl53923.4_151-S	105220601	scl53923.4_151	2810482I07Rik	RIKEN cDNA 2810482I07 gene	X	AI850903	Mm.392511	---	(W*) Large Sample Approx. w/ corr. for tied ranks	43	43	1416.5	-3.92121	8.81043e-05	0.0427073	7.7577	8.20886	-0.451163	7.617	8.301	7.522	7.617	8.351	8.496	7.669	8.6	7.305	7.227	7.265	8.391	7.63	7.333	7.441	7.753	8.448	7.482	7.427	7.519	7.432	7.564	7.456	7.9	7.731	7.898	7.533	7.553	7.591	7.797	8.889
scl24987.27.1_4-S	6370088	scl24987.27.1_4	Inpp5b	inositol polyphosphate-5-phosphatase B	4	NM_008385.3	Mm.296202	ENSMUSG00000028894	(W*) Large Sample Approx. w/ corr. for tied ranks	43	43	1417	-3.91689	8.9697e-05	0.0427073	6.89402	7.15577	-0.261744	6.906	7.168	6.927	6.928	6.989	6.934	6.789	7.26	6.975	6.498	6.816	7.159	6.606	6.904	6.828	6.841	7.232	6.906	6.68	6.617	6.971	6.769	6.981	6.864	6.854	6.499	6.778	6.651	6.766	6.682	6.906
scl077757.1_20-S	103140520	scl077757.1_20	9230111I22Rik	---	11	---	---	---	(W*) Large Sample Approx.	43	43	1417	-3.91688	8.97038e-05	0.0427073	8.44374	9.06453	-0.620791	8.346	8.994	8.032	8.455	8.642	8.745	8.516	8.888	7.82	8.004	8.008	9.604	7.942	8.019	8.27	8.346	9.307	8.224	7.74	8.332	8.122	8.526	8.822	8.77	8.025	7.681	7.957	8.097	8.095	7.939	9.028
scl29623.5_373-S	2900102	scl29623.5_373	Vhlh	von Hippel-Lindau syndrome homolog	6	NM_009507.3	Mm.29407	ENSMUSG00000033933	(W*) Large Sample Approx.	43	43	1417	-3.91688	8.97038e-05	0.0427073	9.29328	9.91902	-0.625744	9.324	9.76	9.283	9.693	9.905	10.183	9.776	10.324	8.619	8.917	8.795	10.344	9.052	8.987	8.925	9.375	10.065	9.711	8.564	9.556	9.296	9.395	9.441	9.685	9.21	9.191	9.092	9.106	8.967	8.996	9.95
scl0020411.1_138-S	105290112	scl0020411.1_138	Sorbs1	sorbin and SH3 domain containing 1	19	NM_001034962.1	Mm.210815	ENSMUSG00000025006	(W*) Large Sample Approx. w/ corr. for tied ranks	43	43	1418	-3.90831	9.29429e-05	0.0427388	8.86623	9.44056	-0.574326	8.625	9.448	8.309	8.465	9.158	8.95	9.226	9.228	8.455	8.436	8.379	9.805	8.625	8.571	8.515	8.609	9.942	8.374	8.281	8.6	8.621	8.759	9.166	9.098	8.571	8.403	8.444	8.369	8.451	8.574	9.492
GI_38078099-S	105220324	GI_38078099	LOC233307	hypothetical protein LOC280487	18	XM_133529.2	Mm.423006	---	(W*) Large Sample Approx. w/ corr. for tied ranks	43	43	1418	-3.90829	9.295e-05	0.0427388	7.3873	7.72909	-0.341791	7.35	7.624	7.271	7.092	7.693	7.732	7.683	7.598	7.169	7.395	7.22	7.144	7.445	6.93	7.162	7.443	7.59	7.402	7.671	7.206	7.204	7.341	7.183	7.91	7.496	7.355	7.276	7.614	7.212	7.385	8.158
scl33215.1.1_49-S	106620364	scl33215.1.1_49	2810013P06Rik	RIKEN cDNA 2810013P06 gene	8	AI844899	Mm.294938	---	(W*) Large Sample Approx. w/ corr. for tied ranks	43	43	1418.5	-3.90396	9.46324e-05	0.0427388	7.31628	7.56063	-0.244349	7.279	7.534	7.006	7.137	7.208	7.703	7.342	7.583	7.211	7.101	6.99	7.806	7.279	7.272	7.062	7.313	7.95	7.269	6.93	6.971	7.468	7.173	7.555	7.604	7.145	7.049	7.094	7.011	7.164	7.3	7.595
ri|6720452A11|PX00059B13|AK032787|1477-S	102510497	ri|6720452A11|PX00059B13|AK032787|1477	Idh3a	isocitrate dehydrogenase 3 (NAD+) alpha	9	NM_029573.2	Mm.279195	ENSMUSG00000032279	(W*) Large Sample Approx. w/ corr. for tied ranks	43	43	1418.5	-3.90394	9.46396e-05	0.0427388	8.58737	9.16686	-0.579488	8.412	9.21	8.225	8.818	9.527	9.253	9.177	9.313	7.658	7.93	7.814	9.518	8.066	7.842	8.258	8.51	9.38	8.465	8.214	8.821	8.286	8.574	9.35	8.969	8.164	8.402	8.243	8.549	8.24	8.374	9.804
scl32538.2.132_3-S	106400504	scl32538.2.132_3	4930429H19Rik	RIKEN cDNA 4930429H19 gene	7	XM_977950.1	Mm.387218	---	(W*) Large Sample Approx. w/ corr. for tied ranks	43	43	2322	3.89984	9.62558e-05	0.0427388	6.67653	6.59172	0.084814	6.682	6.597	6.538	6.739	6.63	6.656	6.528	6.605	6.734	6.784	6.617	6.82	6.862	6.67	6.684	6.672	6.475	6.766	6.667	6.616	6.758	6.708	6.479	6.788	6.583	6.697	6.697	6.599	6.827	6.55	6.617
scl093888.1_1-S	2100725	scl093888.1_1	Pcdhb17	protocadherin beta 17	18	NM_053142.3	Mm.87553	ENSMUSG00000046387	(W*) Large Sample Approx. w/ corr. for tied ranks	43	43	1419	-3.89962	9.63436e-05	0.0427388	7.34547	7.715	-0.369535	7.233	7.635	6.998	7.499	7.377	7.911	7.363	7.925	7.063	7.128	7.278	8.348	6.91	7.188	7.161	7.079	7.917	7.233	6.885	7.194	7.267	7.095	7.235	7.211	7.46	7.075	7.186	7.002	7.085	7.074	7.882
scl46213.3.1_137-S	107000168	scl46213.3.1_137	4930556J02Rik	RIKEN cDNA 4930556J02 gene	14	AK016147	Mm.233613	---	(W*) Large Sample Approx. w/ corr. for tied ranks	43	43	2321.5	3.89554	9.79798e-05	0.0427388	6.9346	6.86133	0.0732791	6.935	6.849	6.714	6.88	6.958	6.884	6.941	6.991	6.938	6.982	6.913	6.897	6.93	6.975	6.925	7.028	6.953	7.006	6.872	7.013	6.961	7.101	6.998	6.877	6.935	6.953	6.907	6.9	6.93	6.842	6.833
scl0021985.1_211-S	4610541	scl0021985.1_211	Tpd52	tumor protein D52	3	NM_001025261.1	Mm.371590	ENSMUSG00000027506	(W*) Large Sample Approx. w/ corr. for tied ranks	43	43	1419.5	-3.89534	9.80616e-05	0.0427388	7.00281	7.18672	-0.183907	6.967	7.222	6.642	6.963	7.025	7.263	7.053	7.407	6.9	6.967	6.906	7.202	6.986	6.929	6.948	6.908	7.118	6.957	6.873	7.035	7.003	6.937	6.956	6.925	6.853	6.849	7.039	6.909	6.823	6.841	7.323
scl18631.16_116-S	6660722	scl18631.16_116	Slc23a2	solute carrier family 23 (nucleobase transporters), member 2	2	NM_018824.2	Mm.103581	ENSMUSG00000027340	(W*) Large Sample Approx. w/ corr. for tied ranks	43	43	1420	-3.89106	9.98085e-05	0.0427388	10.78	11.184	-0.40407	10.703	11.19	10.524	10.922	10.936	11.069	11.11	11.187	10.187	10.601	10.484	11.475	10.625	10.286	10.303	10.473	11.581	10.495	10.184	10.628	10.516	10.509	10.654	10.817	10.742	10.572	10.703	10.54	10.694	10.778	11.235
scl070456.4_0-S	2120369	scl070456.4_0	2610205E22Rik	RIKEN cDNA 2610205E22 gene	1	NM_170592.2	Mm.33167	ENSMUSG00000026857	(W*) Large Sample Approx.	43	43	1420	-3.89097	9.98463e-05	0.0427388	10.9997	11.5358	-0.53607	10.881	11.708	10.213	10.743	11.464	11.498	11.345	11.539	10.538	10.387	10.293	11.847	10.265	10.723	10.083	10.601	11.833	11.004	10.276	10.917	10.658	10.721	10.712	10.852	10.733	10.881	10.659	10.704	10.701	10.651	11.642
scl42461.3_0-S	6200368	scl42461.3_0	Cfl2	cofilin 2, muscle	12	NM_007688.2	Mm.276826	ENSMUSG00000062929	(W*) Large Sample Approx.	43	43	1420	-3.89097	9.98463e-05	0.0427388	8.62923	8.93626	-0.307023	8.6	8.974	8.39	8.894	8.993	8.965	8.77	9.077	8.245	8.215	8.163	9.196	8.223	8.612	8.316	8.437	9.274	8.6	8.52	8.525	8.285	8.432	8.627	8.544	8.481	8.467	8.31	8.492	8.552	8.553	8.972
scl22880.8.1_176-S	1740056	scl22880.8.1_176	Ctss	cathepsin S	3	NM_021281.1	Mm.3619	ENSMUSG00000038642	(W*) Large Sample Approx. w/ corr. for tied ranks	43	43	1420.5	-3.88666	0.000101631	0.0430934	9.2744	9.8514	-0.577	9.096	10.031	8.558	8.949	9.79	9.817	9.534	9.651	8.985	8.505	8.552	10.691	8.54	9.213	8.821	8.703	10.426	9.193	8.774	9.096	8.842	8.707	8.962	9.095	8.777	9.054	8.619	8.797	8.881	8.982	9.852
scl25568.1.1_105-S	104150600	scl25568.1.1_105	D530034E23Rik	RIKEN cDNA D530034E23 gene	4	AK021308	---	---	(W*) Large Sample Approx. w/ corr. for tied ranks	43	43	2320	3.88251	0.000103383	0.0430934	6.88302	6.80765	0.0753721	6.881	6.814	6.84	6.881	6.817	7.045	6.949	7.051	6.89	6.923	6.816	6.83	6.837	6.914	6.912	6.873	6.804	6.854	6.883	6.832	6.971	6.883	6.845	6.795	6.897	6.826	6.785	6.74	6.828	6.804	7.087
scl0017720.1_306-S	106840286	scl0017720.1_306	mt-Nd4l	NADH dehydrogenase 4L, mitochondrial	Z	---	---	---	(W*) Large Sample Approx. w/ corr. for tied ranks	43	43	1421	-3.88236	0.000103446	0.0430934	10.8133	11.5942	-0.780837	10.764	11.654	9.842	9.827	10.764	11.309	11.643	11.552	10.285	9.224	9.39	12.635	9.592	9.775	9.83	10.108	12.468	10.338	9.574	10.227	9.844	10.095	10.906	11.377	10.421	10.611	11.004	11.108	11.154	11.413	11.548
MJ-7000-174_2157-S	101170292	MJ-7000-174_2157	MJ-7000-174_2157	MJ-7000-174_2157 (Illumina MJDC Stanford Doped Control Probe)	Z	---	---	---	(W*) Large Sample Approx. w/ corr. for tied ranks	43	43	2319	3.87382	0.000107143	0.0438671	6.69598	6.59916	0.096814	6.693	6.592	6.676	6.627	6.558	6.908	6.861	6.829	6.575	6.666	6.665	6.745	6.714	6.722	6.712	6.551	6.693	6.841	6.83	6.682	6.566	6.661	6.774	6.519	6.513	6.768	6.771	6.84	6.534	6.565	6.767
scl067454.6_320-S	3830148	scl067454.6_320	1200009F10Rik	RIKEN cDNA 1200009F10 gene	10	NM_026166.2	Mm.252843	ENSMUSG00000019975	(W*) Large Sample Approx. w/ corr. for tied ranks	43	43	1422	-3.87373	0.000107183	0.0438671	7.0366	7.2376	-0.201	7.042	7.226	6.934	7.12	7.082	7.219	7.099	6.931	6.959	7.023	6.866	7.676	6.977	7.124	6.945	7.062	7.256	7.195	6.616	7.127	7.04	7.069	7.097	7.049	7.288	7.189	6.989	7.042	6.986	6.856	6.869
scl42247.6_5-S	5420520	scl42247.6_5	9830169C18Rik	RIKEN cDNA 9830169C18 gene	12	NM_172581.2	Mm.259468	ENSMUSG00000021234	(W*) Large Sample Approx. w/ corr. for tied ranks	43	43	1422.5	-3.86941	0.000109099	0.0439115	7.43735	7.80209	-0.364744	7.37	7.826	7.277	7.259	7.565	7.416	7.642	7.66	7.21	7.296	6.841	8.11	7.141	7.37	7.285	7.347	8.103	7.444	7.329	7.179	7.374	7.324	7.291	7.141	7.116	7.335	7.053	6.981	7.166	7.214	7.586
GI_38079047-S	105050021	GI_38079047	LOC381578	---	4	XM_355538.1	---	---	(W*) Large Sample Approx. w/ corr. for tied ranks	43	43	1423	-3.86515	0.000111023	0.0439115	6.87479	7.07179	-0.197	6.848	6.992	7.115	6.792	7.339	7.296	6.929	6.824	6.858	6.823	6.93	7.248	6.848	7.046	7.063	6.786	6.8	6.729	6.729	6.661	6.626	6.606	6.915	6.886	6.845	7.015	6.832	6.726	6.837	6.712	6.856
scl4850.1.1_327-S	104070707	scl4850.1.1_327	C030011L09Rik	RIKEN cDNA C030011L09 gene	2	AK021067	Mm.126426	---	(W*) Large Sample Approx. w/ corr. for tied ranks	43	43	1423	-3.86509	0.000111048	0.0439115	7.02774	7.29353	-0.265791	6.994	7.17	6.903	7.056	7.009	6.98	6.887	7.227	6.861	6.882	6.974	7.44	6.93	6.949	6.908	6.931	7.489	7.067	6.685	7.13	7.125	6.994	6.967	7.051	7.018	6.782	6.784	6.99	6.756	6.854	7.368
scl24581.5_217-S	103190440	scl24581.5_217	Impad1	inositol monophosphatase domain containing 1	4	NM_177730.3	Mm.218889	ENSMUSG00000066324	(W*) Large Sample Approx. w/ corr. for tied ranks	43	43	1423	-3.86507	0.000111056	0.0439115	8.6263	9.19612	-0.569814	8.576	9.11	8.224	8.897	8.971	9.029	9.104	9.46	8.024	8.181	8.161	9.667	8.262	8.192	8.423	8.505	9.376	8.706	7.87	8.71	8.366	8.576	8.987	8.627	8.222	8.047	8.181	8.253	8.268	8.067	9.035
scl0003498.1_967-S	450048	scl0003498.1_967	Arpp21	cyclic AMP-regulated phosphoprotein, 21 kD	9	NM_028755.2	Mm.297444	ENSMUSG00000032503	(W*) Large Sample Approx. w/ corr. for tied ranks	43	43	2317.5	3.86083	0.000113004	0.0443061	17.5303	17.3269	0.203349	17.554	17.286	17.622	17.389	17.345	17.374	17.303	17.434	17.593	17.935	17.825	17.135	17.708	17.785	17.78	17.916	17.135	17.648	17.77	17.542	17.88	17.771	17.466	17.343	17.884	17.907	17.626	17.567	17.714	17.643	17.377
GI_38090385-S	106350047	GI_38090385	LOC380630	---	10	XM_354534.1	---	---	(W*) Large Sample Approx. w/ corr. for tied ranks	43	43	1424	-3.85651	0.000115018	0.0445261	7.00677	7.19933	-0.192558	7.011	7.175	7.162	6.937	7.197	7.352	6.972	7.391	6.749	7.104	7.054	7.386	6.993	7.011	6.912	6.834	7.102	7.077	6.724	7.202	6.863	7.2	7.087	7.087	6.724	7.033	6.847	7.051	7.002	6.995	7.03
GI_38085133-S	106840348	GI_38085133-S	LOC232364	---	6	XM_144972.2	---	---	(W*) Large Sample Approx. w/ corr. for tied ranks	43	43	2316.5	3.85237	0.000116979	0.0445261	7.40551	7.29833	0.107186	7.39	7.285	7.333	7.359	7.483	7.528	7.584	7.67	7.335	7.528	7.306	7.315	7.358	7.253	7.39	7.524	7.394	7.43	7.361	7.557	7.322	7.479	7.63	7.431	7.245	7.39	7.425	7.33	7.276	7.291	7.565
scl066680.1_207-S	360079	scl066680.1_207	3230401D17Rik	RIKEN cDNA 3230401D17 gene	2	NM_025699.2	Mm.25119	ENSMUSG00000035399	(W*) Large Sample Approx. w/ corr. for tied ranks	43	43	1425	-3.84782	0.000119175	0.0445261	7.92016	8.37005	-0.449884	7.853	8.351	7.327	8.033	8.12	7.786	7.879	8.267	7.275	7.721	7.564	8.555	7.689	7.723	7.795	7.711	8.562	7.958	7.573	7.783	7.713	7.928	7.875	7.853	7.708	7.85	7.623	7.739	7.592	7.792	8.138
GI_38049394-S	104730086	GI_38049394	LOC383494	---	1	XM_357094.1	---	---	(W*) Large Sample Approx. w/ corr. for tied ranks	43	43	2315.5	3.84366	0.000121212	0.0445261	6.70637	6.62593	0.0804419	6.702	6.647	6.839	6.666	6.686	6.718	6.685	6.495	6.663	6.731	6.736	6.57	6.845	6.762	6.766	6.786	6.563	6.7	6.817	6.687	6.659	6.757	6.568	6.702	6.749	6.645	6.694	6.651	6.689	6.55	6.552
scl00268448.1_163-S	3130687	scl00268448.1_163	Phf12	PHD finger protein 12	11	NM_174852.2	Mm.274329	ENSMUSG00000037791	(W*) Large Sample Approx. w/ corr. for tied ranks	43	43	1425.5	-3.84353	0.000121275	0.0445261	8.94563	9.43523	-0.489605	8.823	9.381	8.556	9.126	9.187	9.439	9.384	9.471	8.499	8.952	8.521	9.733	8.441	8.554	8.571	8.648	9.721	9.038	8.047	8.626	8.784	8.801	8.791	8.877	8.986	8.86	8.684	8.749	8.669	8.755	9.548
scl00280487.1_157-S	5910112	scl00280487.1_157	LOC280487	hypothetical protein LOC280487	Z	XM_203701	Mm.423006	---	(W*) Large Sample Approx. w/ corr. for tied ranks	43	43	1425.5	-3.8435	0.000121293	0.0445261	7.96144	8.53042	-0.568977	7.834	8.419	7.464	8.334	7.546	7.872	7.578	7.872	7.482	7.803	7.624	9.03	7.586	7.86	7.498	7.576	9.09	7.967	7.476	7.705	7.968	7.99	7.865	7.635	7.772	8.037	7.784	7.447	8.072	7.399	7.439
GI_30061378-S	106590280	GI_30061378	Hist1h2af	histone cluster 1, H2af	13	NM_175661.1	Mm.377878	ENSMUSG00000061991	(W*) Large Sample Approx. w/ corr. for tied ranks	43	43	2315	3.83918	0.000123446	0.0445261	15.1854	14.9522	0.233209	15.158	14.926	15.643	15.158	15.071	14.766	14.947	15.12	15.485	15.401	15.49	14.83	15.797	15.573	15.621	15.368	14.357	15.424	15.106	15.003	15.27	15.086	15.025	15.062	15.301	15.163	15.375	15.263	15.201	14.955	15.013
scl32882.1.97_128-S	102120162	scl32882.1.97_128	4833408D11Rik	RIKEN cDNA 4833408D11 gene	7	AA591951	Mm.440493	---	(W*) Large Sample Approx. w/ corr. for tied ranks	43	43	1426	-3.83916	0.000123455	0.0445261	7.43279	7.78293	-0.35014	7.353	7.799	7.251	7.483	7.708	7.268	7.528	7.852	7.199	7.248	7.168	8.134	7.281	7.353	7.119	7.3	8.182	7.265	7.057	7.511	7.287	7.245	7.32	7.341	7.401	7.076	7.033	7.236	7.128	7.015	7.819
GI_62460373-A	2370328	GI_62460373-A	Orc1l	origin recognition complex, subunit 1-like (S.cereviaiae)	4	NM_001014425.1	Mm.294154	ENSMUSG00000028587	(W*) Large Sample Approx. w/ corr. for tied ranks	43	43	2314.5	3.83504	0.000125543	0.0445261	7.19428	7.08337	0.110907	7.131	7.056	7.111	7.105	7.347	7.58	7.313	7.532	7.101	7.215	7.234	7.059	7.146	7.187	7.265	7.459	7.093	7.414	7.088	7.236	7.155	7.309	7.081	7.107	7.092	7.096	7.112	7.04	7.034	7.079	7.421
scl018516.1_119-S	1300424	scl018516.1_119-S	Pbx3	pre B-cell leukemia transcription factor 3	2	NM_016768.1	Mm.239941	ENSMUSG00000038718	(W*) Large Sample Approx. w/ corr. for tied ranks	43	43	1426.5	-3.8349	0.000125617	0.0445261	10.3363	10.6283	-0.292	10.261	10.607	10.011	10.317	10.691	10.606	10.836	10.838	10.225	9.633	9.988	11.114	10.05	10.109	10.087	9.986	11.098	10.128	9.988	10.431	10.228	10.439	10.466	10.369	10.227	10.218	10.353	10.149	10.33	10.148	10.848
scl000794.1_5-S	6840050	scl000794.1_5	Tsn	translin	1	NM_011650.3	Mm.426637	ENSMUSG00000026374	(W*) Large Sample Approx. w/ corr. for tied ranks	43	43	1426.5	-3.83488	0.000125626	0.0445261	10.8174	11.0973	-0.27993	10.761	11.185	10.455	10.884	10.99	11.156	10.839	10.677	10.53	10.528	10.758	11.475	10.666	10.483	10.589	10.751	11.404	10.843	10.375	10.818	10.427	10.678	10.574	11.054	10.547	10.701	10.584	10.52	10.764	10.626	10.941
scl0020658.1_193-S	3120148	scl0020658.1_193	Son	Son cell proliferation protein	16	NM_019973.2	Mm.46401	ENSMUSG00000022961	(W*) Large Sample Approx. w/ corr. for tied ranks	43	43	1426.5	-3.83486	0.000125635	0.0445261	6.78786	7.04021	-0.252349	6.771	7.042	6.874	6.913	6.705	6.831	6.528	6.825	6.47	6.72	6.734	6.958	6.671	6.607	6.617	6.505	7.033	6.771	6.621	6.502	6.887	6.586	7.221	6.784	6.933	6.537	6.577	6.621	6.652	6.552	6.518
scl000230.1_44-S	4050687	scl000230.1_44	Ntrk3	neurotrophic tyrosine kinase, receptor, type 3	7	NM_008746.4	Mm.33496	ENSMUSG00000059146	(W*) Large Sample Approx. w/ corr. for tied ranks	43	43	1427	-3.83054	0.000127861	0.0445261	9.02337	9.42419	-0.400814	8.984	9.395	8.491	8.756	9.735	9.433	9.576	9.524	8.735	8.375	8.613	9.624	8.551	8.77	8.627	8.578	9.618	8.594	8.228	8.618	8.96	8.626	8.968	8.8	9.022	9.073	8.904	9.109	8.892	8.984	9.319
scl00040.1_6-S	6040180	scl00040.1_6	Mef2a	myocyte enhancer factor 2A	7	NM_001033713.1	Mm.132788	ENSMUSG00000030557	(W*) Large Sample Approx.	43	43	1427	-3.83051	0.00012788	0.0445261	8.42356	8.89953	-0.475977	8.336	8.984	7.648	8.318	8.902	9.079	9.047	9.365	7.788	7.86	7.707	9.525	7.791	8.199	7.836	7.871	9.504	8.263	7.757	8.216	8.097	8.061	8.19	8.336	8.401	8.268	8.2	8.088	8.375	8.157	9.311
scl53773.1.1793_9-S	510020	scl53773.1.1793_9	Acsl4	acyl-CoA synthetase long-chain family member 4	X	NM_001033600.1	Mm.391337	ENSMUSG00000031278	(W*) Large Sample Approx.	43	43	1427	-3.83051	0.00012788	0.0445261	7.96221	8.42465	-0.462442	7.819	8.399	7.739	7.876	8.476	8.584	8.337	8.575	7.574	7.559	7.363	8.602	7.607	7.744	7.505	7.755	8.319	8.091	7.495	7.914	7.656	7.735	7.479	7.766	7.48	7.722	7.672	7.634	7.643	7.821	8.777
scl0218100.1_36-S	4920014	scl0218100.1_36	Zfp322a	zinc finger protein 322a	13	NM_172586.2	Mm.286454	ENSMUSG00000046351	(W*) Large Sample Approx. w/ corr. for tied ranks	43	43	1427.5	-3.82621	0.000130134	0.0449751	8.523	8.9307	-0.407698	8.402	8.989	8.099	8.706	8.691	8.741	8.482	9.228	8.037	8.22	7.917	9.159	8.152	8.28	8.241	8.27	9.082	8.613	7.847	8.401	8.21	8.331	8.491	8.349	8.314	8.258	8.297	8.299	8.402	8.225	8.899
scl18462.14.1_6-S	6450110	scl18462.14.1_6	Ncoa6	nuclear receptor coactivator 6	2	NM_019825.2	Mm.27592	ENSMUSG00000038369	(W*) Large Sample Approx. w/ corr. for tied ranks	43	43	1428	-3.82191	0.000132425	0.0454304	7.42179	7.70677	-0.284977	7.374	7.664	7.021	7.46	7.65	7.867	7.857	8.093	7.256	7.05	7.248	7.945	6.997	7.203	7.079	6.958	7.973	7.031	7.239	7.268	7.303	7.191	7.335	7.558	7.065	7.217	7.077	7.298	7.151	7.23	7.832
scl022666.6_141-S	4810195	scl022666.6_141	Zfp161	zinc finger protein 161	17	NM_009547.2	Mm.29434	ENSMUSG00000046336	(W*) Large Sample Approx. w/ corr. for tied ranks	43	43	1429	-3.81329	0.000137131	0.0460398	8.43019	8.82563	-0.395442	8.349	8.717	8.252	8.475	8.751	8.966	8.729	8.958	8.044	8.074	8.031	9.202	7.945	8.077	8.184	8.286	9.084	8.572	7.817	8.127	8.112	8.067	8.349	8.566	8.03	8.144	8.091	8.36	8.136	8.273	8.76
scl0236733.21_43-S	6520193	scl0236733.21_43	Usp11	ubiquitin specific peptidase 11	X	NM_145628.3	Mm.34489	ENSMUSG00000031066	(W*) Large Sample Approx. w/ corr. for tied ranks	43	43	1429	-3.81329	0.000137131	0.0460398	8.20733	8.59788	-0.390558	8.097	8.575	8.004	8.426	8.57	8.725	8.826	8.536	7.906	7.972	7.873	8.707	7.979	7.973	8.11	7.899	8.805	8.322	7.666	8.208	8.092	8.163	8.551	8.306	8.244	8.165	8.094	8.06	7.945	7.936	8.26
scl056275.3_18-S	5690315	scl056275.3_18	Rbm14	RNA binding motif protein 14	19	NM_019869	Mm.276338	ENSMUSG00000006456	(W*) Large Sample Approx.	43	43	1429	-3.81323	0.000137161	0.0460398	7.87581	8.3616	-0.485791	7.737	8.194	7.675	7.859	8.49	8.707	8.424	8.579	7.407	7.49	7.754	8.609	7.672	7.475	7.681	7.38	8.546	7.595	7.426	7.771	7.365	7.733	8.122	7.901	7.737	7.787	7.727	7.643	7.489	7.551	8.428
scl0014799.1_68-S	3780750	scl0014799.1_68	Gria1	glutamate receptor, ionotropic, AMPA1 (alpha 1)	11	NM_008165.2	Mm.4920	ENSMUSG00000020524	(W*) Large Sample Approx. w/ corr. for tied ranks	43	43	1430	-3.80461	0.000142026	0.0462384	7.21663	7.66144	-0.444814	7.103	7.708	6.935	6.877	7.762	7.262	7.391	7.534	6.816	6.867	7.073	8.217	6.801	6.983	6.78	6.946	8.071	6.95	6.747	6.955	7.103	6.82	7.148	6.987	6.7	6.834	6.766	6.771	6.884	6.9	7.415
scl51737.13.1_28-S	1990722	scl51737.13.1_28	Atp5a1	ATP synthase, H+ transporting, mitochondrial F1 complex, alpha subunit, isoform 1	18	NM_007505.2	Mm.276137	ENSMUSG00000025428	(W*) Large Sample Approx. w/ corr. for tied ranks	43	43	1430	-3.80461	0.000142026	0.0462384	12.0301	12.5661	-0.53607	11.946	12.805	11.539	11.939	12.311	12.262	11.947	12.13	11.282	11.501	11.325	13.046	11.393	11.83	11.441	11.681	12.82	12.016	11.31	11.891	11.845	11.677	11.771	11.935	11.594	11.712	11.746	11.589	11.571	11.786	12.567
scl018212.12_31-S	6220463	scl018212.12_31	Ntrk2	neurotrophic tyrosine kinase, receptor, type 2	13	NM_001025074.1	Mm.130054	ENSMUSG00000055254	(W*) Large Sample Approx.	43	43	1430	-3.8046	0.000142036	0.0462384	8.74351	9.36467	-0.621163	8.623	9.646	8.229	8.596	9.098	8.908	8.711	8.891	8.104	8.453	8.243	9.915	8.511	8.912	8.361	8.625	9.717	8.748	7.914	8.723	8.299	8.495	8.412	8.394	8.485	8.324	8.031	8.269	8.145	8.225	8.851
scl21738.18_117-S	103120102	scl21738.18_117	Hipk1	homeodomain interacting protein kinase 1	3	NM_010432.1	Mm.20827	ENSMUSG00000008730	(W*) Large Sample Approx.	43	43	1430	-3.8046	0.000142036	0.0462384	9.26926	9.88288	-0.613628	9.154	10.009	8.648	9.029	9.786	9.472	9.59	9.997	8.646	8.387	8.585	10.59	8.876	8.762	8.626	8.802	10.432	9.084	8.496	9.062	9.117	8.932	9.354	9.625	8.961	8.665	8.734	8.773	8.851	9.001	9.764
GI_38086254-S	101050136	GI_38086254	LOC233024	---	7	XM_124895.3	---	---	(W*) Large Sample Approx. w/ corr. for tied ranks	43	43	1430.5	-3.80035	0.000144493	0.0462384	7.78267	8.15391	-0.371233	7.716	8.096	7.654	7.94	8.165	8.026	8.008	8.393	7.611	7.465	7.56	8.3	7.747	7.573	7.761	7.852	7.894	7.592	7.542	7.348	7.745	7.737	7.675	7.804	7.614	7.77	7.357	7.534	7.573	7.438	8.012
GI_84579905-A	670521	GI_84579905-A	Gng5	guanine nucleotide binding protein (G protein), gamma 5 subunit	3	NM_010318.2	Mm.140804	ENSMUSG00000068523	(W*) Large Sample Approx. w/ corr. for tied ranks	43	43	1430.5	-3.80033	0.000144503	0.0462384	8.31795	8.82605	-0.508093	8.304	8.843	8.058	8.304	8.623	8.563	8.363	8.744	7.97	7.854	7.696	9.25	7.652	8.329	7.933	7.924	9.3	8.089	7.852	7.972	8.132	8.071	7.962	8.186	8.168	8.228	7.829	7.804	7.938	8.088	8.472
scl0012946.2_160-S	5550576	scl0012946.2_160	Crry	complement receptor related protein	8	NM_013499.2	Mm.301652	ENSMUSG00000016481	(W*) Large Sample Approx. w/ corr. for tied ranks	43	43	1431	-3.79599	0.000147053	0.0462384	7.76353	8.152	-0.388465	7.729	8.039	7.844	7.944	7.729	7.938	7.798	8.336	7.55	7.601	7.653	8.375	7.735	7.296	7.776	7.928	8.463	8.017	7.344	7.801	7.258	7.553	8.035	8.093	7.661	7.629	7.356	7.561	7.567	7.629	8.33
scl0076658.1_124-S	2850025	scl0076658.1_124	1700123K08Rik	RIKEN cDNA 1700123K08 gene	5	NM_029693.2	Mm.73235	ENSMUSG00000029526	(W*) Large Sample Approx. w/ corr. for tied ranks	43	43	2309.5	3.79175	0.000149591	0.0462384	7.23519	7.13202	0.103163	7.22	7.144	7.35	7.354	7.282	7.219	7.093	7.332	7.361	7.21	7.31	7.22	7.28	7.336	7.279	7.196	7.174	7.406	7.274	7.198	7.447	7.128	7.417	7.192	7.214	7.256	7.258	7.39	7.299	7.111	7
scl17471.3_7-S	5860082	scl17471.3_7	Ppp1r15b	protein phosphatase 1, regulatory (inhibitor) subunit 15b	1	NM_133819.2	Mm.293628	ENSMUSG00000046062	(W*) Large Sample Approx. w/ corr. for tied ranks	43	43	1431.5	-3.79173	0.000149602	0.0462384	7.36384	7.69235	-0.328512	7.309	7.83	7.345	7.262	7.6	7.898	7.679	7.722	7.017	7.021	7.309	8.015	6.898	7.128	7.302	7.168	7.783	7.128	7.009	7.44	6.912	7.136	7.152	7.219	7.135	7.037	7.095	7.038	7.189	7.319	7.697
scl47642.16_55-S	3850136	scl47642.16_55	BC021523	cDNA sequence BC021523	15	NM_172611.2	Mm.24442	ENSMUSG00000035900	(W*) Large Sample Approx. w/ corr. for tied ranks	43	43	1431.5	-3.79171	0.000149613	0.0462384	9.06742	9.53314	-0.465721	8.975	9.404	8.872	9.195	9.376	9.576	9.414	9.642	8.238	9.084	8.615	9.722	8.817	8.419	9.038	8.858	9.721	8.955	8.497	9.021	8.807	8.741	9.579	9.341	8.927	8.994	8.939	8.694	8.9	8.801	9.333
GI_38087070-S	102100576	GI_38087070	LOC386564	---	X	XM_359405.1	---	---	(W*) Large Sample Approx. w/ corr. for tied ranks	43	43	1431.5	-3.79169	0.000149624	0.0462384	12.5994	12.9918	-0.392326	12.562	12.944	12.542	12.781	12.849	12.587	12.481	12.813	11.956	12.242	12.228	13.396	12.604	12.379	12.647	12.365	13.197	12.871	11.824	12.762	12.289	12.628	13.032	13.081	12.755	12.284	12.522	12.442	12.463	12.574	13.058
scl076719.2_8-S	104200369	scl076719.2_8	1700081L11Rik	RIKEN cDNA 1700081L11 gene	11	NM_001081045.1	Mm.136418	ENSMUSG00000018412	(W*) Large Sample Approx. w/ corr. for tied ranks	43	43	1431.5	-3.79166	0.000149645	0.0462384	8.73891	9.08853	-0.349628	8.667	9.023	8.271	8.461	9.068	9.023	9.128	9.098	8.361	8.296	8.484	9.234	8.556	8.573	8.576	8.287	9.255	8.702	8.326	8.618	8.468	8.778	9.014	8.88	8.564	8.532	8.441	8.594	8.422	8.619	9.296
scl0320393.1_3-S	102260600	scl0320393.1_3	Mllt10	myeloid/lymphoid or mixed lineage-leukemia translocation to 10 homolog (Drosophila)	2	NM_010804.3	Mm.209175	ENSMUSG00000026743	(W*) Large Sample Approx. w/ corr. for tied ranks	43	43	1432	-3.78739	0.000152236	0.0466379	7.39065	7.68044	-0.289791	7.307	7.675	7.188	7.201	7.571	7.252	7.598	7.701	6.898	7.073	7.168	8.068	7.152	7.208	7.231	7.133	7.986	7.179	6.885	7.266	7.35	6.864	7.452	7.123	7.168	7.163	7.099	7.202	7.292	7.344	7.74
scl35976.44_48-S	3990195	scl35976.44_48	Arhgef12	Rho guanine nucleotide exchange factor (GEF) 12	9	NM_027144.2	Mm.275266	ENSMUSG00000059495	(W*) Large Sample Approx. w/ corr. for tied ranks	43	43	1432.5	-3.78309	0.000154892	0.0466379	6.68421	6.78916	-0.104953	6.687	6.802	6.776	6.809	6.721	6.588	6.687	6.59	6.722	6.651	6.705	6.554	6.711	6.925	6.658	6.46	6.808	6.629	6.71	6.595	6.525	6.82	6.515	6.636	6.626	6.507	6.523	6.696	6.713	6.637	6.657
scl0001252.1_55-S	1240619	scl0001252.1_55	Hnrpa2b1	heterogeneous nuclear ribonucleoprotein A2/B1	6	NM_016806.2	Mm.155896	ENSMUSG00000004980	(W*) Large Sample Approx. w/ corr. for tied ranks	43	43	1432.5	-3.78304	0.000154926	0.0466379	8.65967	9.20093	-0.541256	8.548	9.423	8.308	8.296	8.822	9.117	9.191	8.978	8.193	8.005	8.055	9.767	8.205	7.975	8.044	8.132	9.967	8.285	8.223	8.5	8.264	8.452	8.73	8.785	8.536	8.209	8.043	8.205	8.316	8.572	9.211
scl015331.1_246-S	3140091	scl015331.1_246	Hmgn2	high mobility group nucleosomal binding domain 2	4	NM_016957.3	Mm.911	ENSMUSG00000003038	(W*) Large Sample Approx. w/ corr. for tied ranks	43	43	1432.5	-3.78302	0.000154937	0.0466379	8.68421	9.36814	-0.68393	8.636	9.585	8.305	8.686	8.636	8.785	9.03	8.943	8.265	8.008	8.009	10.159	8.207	8.699	7.789	8.416	9.914	8.243	7.851	8.442	8.471	8.248	8.212	8.634	8.188	8.362	7.95	8.145	8.171	8.247	9.197
scl013690.1_50-S	6860184	scl013690.1_50	Eif4g2	eukaryotic translation initiation factor 4, gamma 2	7	NM_001040131.2	Mm.185453	ENSMUSG00000005610	(W*) Large Sample Approx. w/ corr. for tied ranks	43	43	1433	-3.7787	0.000157648	0.0471499	8.09047	8.55991	-0.469442	7.977	8.487	7.735	7.838	8.662	8.215	8.509	8.641	7.592	7.769	7.663	8.777	7.681	7.754	7.655	7.777	9.059	8.003	7.569	7.952	7.805	7.81	7.973	8.037	8.004	7.954	7.926	7.592	7.759	7.977	8.813
scl45931.1.1_130-S	103940102	scl45931.1.1_130	2810433H14Rik	RIKEN cDNA 2810433H14 gene	14	AK019273	---	---	(W*) Large Sample Approx. w/ corr. for tied ranks	43	43	2307.5	3.77447	0.000160347	0.0473669	6.59777	6.48616	0.111605	6.608	6.493	6.541	6.676	6.363	6.55	6.331	6.572	6.635	6.661	6.673	6.614	6.715	6.46	6.662	6.644	6.497	6.538	6.525	6.528	6.566	6.562	6.566	6.608	6.601	6.882	6.613	6.675	6.734	6.656	6.681
scl018163.25_164-S	5420438	scl018163.25_164	Ctnnd2	catenin (cadherin associated protein), delta 2	15	NM_008729.2	Mm.321648	ENSMUSG00000022240	(W*) Large Sample Approx. w/ corr. for tied ranks	43	43	1433.5	-3.77438	0.000160404	0.0473669	8.94398	9.48633	-0.542349	8.84	9.657	8.563	8.974	9.387	9.184	9.028	9.553	8.215	8.491	8.529	9.254	8.349	8.31	8.295	8.508	9.532	8.818	8.132	8.652	8.46	8.823	8.84	8.871	8.847	8.579	8.773	8.6	8.712	8.758	9.26
scl0381813.1_195-S	5270452	scl0381813.1_195	Prmt8	protein arginine N-methyltransferase 8	6	NM_201371.1	Mm.39750	ENSMUSG00000030350	(W*) Large Sample Approx. w/ corr. for tied ranks	43	43	1434	-3.77008	0.000163193	0.0478241	11.7459	12.078	-0.33214	11.671	11.983	11.663	11.951	12.047	11.832	11.943	12.197	11.525	11.337	11.57	12.447	11.369	11.562	11.621	11.674	12.189	11.671	11.332	11.546	11.826	11.636	11.692	11.635	11.553	11.527	11.616	11.541	11.566	11.556	12.05
GI_38094587-S	104670300	GI_38094587	LOC235857	---	10	XM_135371.3	---	---	(W*) Large Sample Approx. w/ corr. for tied ranks	43	43	1434.5	-3.7658	0.000166017	0.0478241	7.32065	7.56914	-0.248488	7.295	7.574	7.385	7.337	7.736	7.663	7.548	7.933	7.123	7.255	6.957	7.492	7.143	7.031	7.362	7.148	7.363	7.424	7.12	7.634	7.006	7.284	7.566	7.609	7.059	7.207	7.353	7.301	6.975	7.402	7.952
scl000078.1_211-S	6550239	scl000078.1_211	Epn2	epsin 2	11	NM_010148.2	Mm.139695	ENSMUSG00000001036	(W*) Large Sample Approx. w/ corr. for tied ranks	43	43	1434.5	-3.76576	0.00016604	0.0478241	9.66149	10.1487	-0.487256	9.568	10.279	9.156	9.611	9.997	10.262	9.991	10.406	9.048	9.063	9.138	10.651	8.943	9.293	9.018	9.337	10.545	9.427	8.607	9.402	9.335	9.201	9.571	9.543	9.598	9.583	9.281	9.253	9.084	9.562	10.016
scl020320.8_193-S	6200373	scl020320.8_193	Sdfr1	neuroplastin	9	NM_009145.1	Mm.15125	ENSMUSG00000032336	(W*) Large Sample Approx. w/ corr. for tied ranks	43	43	1434.5	-3.76575	0.000166052	0.0478241	11.3634	11.9813	-0.617884	11.279	11.94	10.362	11.441	12.138	12.179	12.089	12.341	10.709	10.246	10.432	12.793	10.5	10.988	10.47	10.909	12.839	11.06	10.244	11.105	11.208	10.808	11.314	11.459	10.933	10.797	10.868	10.916	11.053	11.078	12.354
scl35703.13_436-S	840739	scl35703.13_436	Map2k1	mitogen activated protein kinase kinase 1	9	NM_008927.3	Mm.248907	ENSMUSG00000004936	(W*) Large Sample Approx. w/ corr. for tied ranks	43	43	1435.5	-3.75713	0.000171875	0.0489009	9.56886	10.2136	-0.644767	9.483	10.387	8.984	9.583	9.504	9.833	9.298	9.823	8.437	9.007	8.939	10.928	9.152	9.261	9.086	9.232	10.687	9.366	8.766	9.472	9.46	9.073	9.582	9.604	9.383	9.199	8.941	9.098	9.136	9.251	9.716
scl014828.8_22-S	5130671	scl014828.8_22	Hspa5	heat shock protein 5	2	NM_022310.2	Mm.330160	ENSMUSG00000026864	(W*) Large Sample Approx. w/ corr. for tied ranks	43	43	1435.5	-3.75711	0.000171887	0.0489009	8.42614	9.01453	-0.588395	8.286	8.828	7.874	8.354	9.187	8.986	9.358	8.944	7.831	7.851	7.811	9.066	8.056	7.825	8.62	7.877	9.189	8.122	7.908	8.856	8.286	8.171	8.704	8.486	8.206	7.994	8.259	8.118	7.748	8.471	9.222
GI_38075325-S	105220333	GI_38075325	LOC241737	---	2	XM_141567.3	---	---	(W*) Large Sample Approx. w/ corr. for tied ranks	43	43	1436	-3.75279	0.000174877	0.0491025	12.882	13.3476	-0.465605	12.837	13.393	12.591	13.159	13.367	13.196	13.062	13.603	11.914	12.532	12.605	13.69	12.537	12.423	12.623	12.839	13.329	13.081	11.846	13.25	12.58	13.273	13.695	13.677	12.73	12.666	12.644	12.594	12.699	12.735	13.317
scl073024.7_20-S	2360239	scl073024.7_20	2900064A13Rik	RIKEN cDNA 2900064A13 gene	2	NM_133749.2	Mm.268027	ENSMUSG00000055943	(W*) Large Sample Approx.	43	43	1436	-3.75277	0.000174889	0.0491025	10.1096	10.6136	-0.503977	9.938	10.758	9.358	9.987	10.31	10.527	10.338	10.6	9.426	9.403	9.637	11.177	9.669	9.767	9.566	9.902	10.987	9.788	9.08	9.868	9.694	9.858	9.535	10.135	9.904	9.747	9.709	9.755	9.743	9.705	10.663
scl25667.3_320-S	3990079	scl25667.3_320	C430048L16Rik	RIKEN cDNA C430048L16 gene	4	NM_198957.2	Mm.433689	ENSMUSG00000052137	(W*) Large Sample Approx. w/ corr. for tied ranks	43	43	1436.5	-3.74861	0.000177815	0.0491025	7.36814	7.58342	-0.215279	7.355	7.523	7.258	7.557	7.464	7.357	7.355	7.491	7.046	7.293	7.237	7.743	7.436	7.487	7.296	7.24	7.617	7.346	7.234	7.589	7.195	7.408	7.559	7.47	7.534	7.273	7.177	7.293	7.375	7.212	7.642
scl0066421.2_54-S	510341	scl0066421.2_54	2410004B18Rik	RIKEN cDNA 2410004B18 gene	3	NM_025555.3	Mm.25137	ENSMUSG00000036873	(W*) Large Sample Approx. w/ corr. for tied ranks	43	43	1436.5	-3.74849	0.000177902	0.0491025	8.20514	8.58051	-0.375372	8.137	8.662	8.005	8.349	8.469	8.549	8.422	8.497	7.881	7.715	7.901	8.743	7.775	7.691	7.835	8.119	8.891	8.076	7.752	8.293	7.861	8.104	7.991	8.137	8.053	8.094	8.173	8.121	8.103	8.09	8.67
GI_38073800-S	103140019	GI_38073800	LOC268597	---	12	XM_193164.2	---	---	(W*) Large Sample Approx. w/ corr. for tied ranks	43	43	1436.5	-3.74847	0.000177915	0.0491025	7.75537	8.11033	-0.354953	7.636	7.976	7.448	7.556	8.192	8.189	8.196	8.464	7.543	7.427	7.356	8.292	7.563	7.401	7.632	7.527	8.454	7.827	7.468	7.852	7.435	7.663	8.274	7.824	7.505	7.466	7.396	7.636	7.504	7.48	8.212
GI_38076532-S	102680463	GI_38076532	LOC242025	similar to Rpl7a protein	6	XM_143236.6	---	---	(W*) Large Sample Approx. w/ corr. for tied ranks	43	43	1437	-3.74421	0.000180964	0.0491025	8.07721	8.31191	-0.234698	8.055	8.285	8.274	7.913	8.003	7.686	7.961	7.949	7.883	8.017	8.055	8.42	8.055	7.976	8.205	7.79	8.367	7.984	7.746	8.154	8.086	7.957	8.223	8.221	8.42	8.077	8.103	8.217	8.271	7.916	8.201
scl53453.19_390-S	1340333	scl53453.19_390	Adrbk1	adrenergic receptor kinase, beta 1	19	NM_130863.1	Mm.254144	ENSMUSG00000024858	(W*) Large Sample Approx. w/ corr. for tied ranks	43	43	1437	-3.74419	0.000180977	0.0491025	8.13156	8.56258	-0.431023	8.017	8.353	7.62	8.061	8.589	8.583	8.621	8.768	7.63	7.816	7.732	8.516	7.846	7.817	7.787	7.832	8.535	7.943	7.602	8.197	7.888	8.234	8.22	8.187	7.958	8.017	7.922	8.123	7.835	8.226	8.736
scl43053.27.1_6-S	3840121	scl43053.27.1_6	Gphn	gephyrin	12	NM_172952.2	Mm.341742	ENSMUSG00000047454	(W*) Large Sample Approx.	43	43	1437	-3.74414	0.000181015	0.0491025	7.6446	7.97695	-0.332349	7.609	8.122	7.548	7.339	7.832	8.151	7.888	8.044	7.236	7.317	7.405	8.061	7.231	7.202	7.468	7.353	7.924	7.432	7.068	7.211	7.168	7.442	7.683	7.684	7.758	7.601	7.47	7.529	7.455	7.491	7.99
scl070911.1_5-S	2360706	scl070911.1_5	Phyhipl	phytanoyl-CoA hydroxylase interacting protein-like	10	NM_178621.3	Mm.181061	ENSMUSG00000037747	(W*) Large Sample Approx. w/ corr. for tied ranks	43	43	1437.5	-3.73987	0.000184115	0.0493834	7.81558	8.20391	-0.388326	7.724	8.261	7.331	7.653	7.88	7.987	7.704	8.082	7.814	7.712	7.407	8.353	7.653	7.671	7.526	7.578	8.506	7.515	7.576	7.852	7.795	7.511	7.634	7.796	7.56	7.706	7.573	7.533	7.41	7.619	7.908
GI_22203806-S	510070	GI_22203806-S	Olfr46	olfactory receptor 46	7	NM_146934.1	Mm.222839	ENSMUSG00000063437	(W*) Large Sample Approx. w/ corr. for tied ranks	43	43	2303	3.73561	0.000187264	0.0493834	7.21353	7.11619	0.0973488	7.189	7.099	7.088	7.107	7.255	7.323	7.242	7.401	7.337	7.271	7.162	7.039	7.243	7.237	7.126	7.32	7.154	7.22	7.046	7.204	7.23	7.281	7.188	7.291	7.151	7.344	7.23	7.179	7.076	7.163	7.189
scl42239.4_289-S	2350102	scl42239.4_289	Npc2	Niemann Pick type C2	12	NM_023409.4	Mm.282556	ENSMUSG00000021242	(W*) Large Sample Approx. w/ corr. for tied ranks	43	43	1438	-3.73557	0.000187291	0.0493834	10.7624	11.0567	-0.294349	10.757	11.117	10.895	10.757	10.87	10.856	10.616	10.935	10.583	10.71	10.602	11.169	10.487	10.786	10.381	10.735	11.197	10.778	10.624	10.763	10.598	10.573	10.274	10.708	10.72	10.895	10.47	10.579	10.443	10.655	10.972
scl8766.1.1_232-S	106110739	scl8766.1.1_232	4921520J07Rik	RIKEN cDNA 4921520J07 gene	7	AK014930	Mm.84073	---	(W*) Large Sample Approx. w/ corr. for tied ranks	43	43	2303	3.73555	0.000187304	0.0493834	6.63414	6.55472	0.0794186	6.642	6.575	6.574	6.634	6.66	6.669	6.552	6.785	6.676	6.686	6.619	6.528	6.714	6.66	6.621	6.642	6.724	6.573	6.652	6.618	6.694	6.588	6.367	6.739	6.589	6.544	6.42	6.507	6.674	6.626	6.54
scl00102103.1_84-S	780348	scl00102103.1_84	Mtus1	mitochondrial tumor suppressor 1	8	NM_001005863.2	Mm.149438	ENSMUSG00000045636	(W*) Large Sample Approx.	43	43	1438	-3.7355	0.000187343	0.0493834	6.991	7.29549	-0.304488	7	7.25	6.913	7.01	6.952	7.056	7.026	7.079	6.78	6.64	6.844	7.383	6.795	7.242	6.921	6.939	7	7.013	6.701	6.898	6.95	6.72	6.899	7.139	6.928	6.826	6.716	6.882	6.705	6.938	7.088
[truncated: 57 more columns]

## Sheet: B. Neocortex
Illumina_Target	Illumina_ProbeId	Illumina_Search_key	Gene Symbol	Gene Title	Chromosome	RefSeq	UniGene ID	Ensembl	Method	n (F)	n (M)	W	W*	p-value	adj. p (Benjamini/Hochberg)	Mean (F)	Mean (M)	Mean (F-M)	Median (F)	Median (M)	F_NEO_n0003_BXD51_F_4051964028_D	F_NEO_n0004_BXD6_F_4051964028_F	F_NEO_n0006_BXD8_F_4060001025_A	F_NEO_n0008_BXD9_F_4060001025_D	F_NEO_n0010_BXD100_F_1848071017_A	F_NEO_n0012_BXD11_F_4051964030_D	F_NEO_n0014_BXD12_F_4051964030_E	F_NEO_n0016_BXD13_F_4051964030_F	F_NEO_n0018_BXD14_F_4051964065_A	F_NEO_n0020_BXD15_F_4051964065_B	F_NEO_n0022_BXD16_F_1848071024_A	F_NEO_n0024_BXD18_F_4051964065_D	F_NEO_n0026_BXD19_F_4051964065_E	F_NEO_n0028_BXD21_F_1848071024_D	F_NEO_n0030_BXD23_F_1848071024_E	F_NEO_n0032_BXD27_F_1848071024_F	F_NEO_n0034_BXD28_F_1848071025_A	F_NEO_n0036_BXD31_F_4051964022_D	F_NEO_n0038_BXD32_F_4051964022_E	F_NEO_n0040_BXD33_F_4051964022_F	F_NEO_n0042_BXD34_F_4051964023_A	F_NEO_n0044_BXD36_F_1848071025_F	F_NEO_n0046_BXD38_F_4051964023_C	F_NEO_n0047_BXD39_F_4051964023_D	F_NEO_n0049_BXD40_F_4051964023_E	F_NEO_n0051_BXD42_F_4060001026_B	F_NEO_n0052_BXD43_F_1957998101_D	F_NEO_n0053_BXD43_F_4051964023_F	F_NEO_n0054_BXD44_F_1957998101_E
ri|2610529D04|ZX00045D20|AK012186|991-S	102510025	ri|2610529D04|ZX00045D20|AK012186|991	Eif2s3y	eukaryotic translation initiation factor 2, subunit 3, structural gene Y-linked	Y	NM_012011.1	Mm.250909	ENSMUSG00000069049	(W*) Large Sample Approx. w/ corr. for tied ranks	43	43	2793	7.9677	1.55431e-15	5.87063e-11	6.82481	7.56751	-0.742698	6.81	7.553	6.772	6.686	6.913	6.903	6.898	6.793	6.755	6.793	6.655	6.819	6.623	6.813	6.66	6.724	6.758	6.705	6.81	6.941	6.876	6.864	6.889	6.924	7.1	6.745	6.851	6.826	6.605	6.723	6.932
scl0213742.1_91-S	102630541	scl0213742.1_91	Xist	inactive X specific transcripts	X	NR_001463	Mm.28357	ENSMUSG00000072485	(W*) Large Sample Approx. w/ corr. for tied ranks	43	43	955.5	-7.90292	2.66454e-15	5.87063e-11	7.44058	6.73207	0.708512	7.438	6.741	7.671	7.336	7.274	7.163	6.896	7.438	7.654	7.835	7.422	7.286	7.031	7.464	8.06	7.539	7.441	7.125	7.38	7.59	7.313	7.541	7.421	7.665	7.568	7.447	7.718	7.039	7.466	7.624	7.409
scl00213742.1_141-S	104280446	scl00213742.1_141-S	Xist	inactive X specific transcripts	X	NR_001463	Mm.28357	ENSMUSG00000072485	(W*) Large Sample Approx. w/ corr. for tied ranks	43	43	960	-7.86409	3.77476e-15	5.87063e-11	13.06	7.55326	5.50672	13.143	7.503	13.151	12.632	12.973	12.954	12.906	13.473	13.813	13.825	13.018	13.222	13.29	13.42	14.01	13.602	13.11	13.176	12.955	13.099	13.015	13.018	11.981	13.771	13.143	12.865	13.149	12.49	13.071	13.1	13.388
scl0026908.1_233-S	6100707	scl0026908.1_233	Eif2s3y	eukaryotic translation initiation factor 2, subunit 3, structural gene Y-linked	Y	NM_012011.1	Mm.250909	ENSMUSG00000069049	(W*) Large Sample Approx. w/ corr. for tied ranks	43	43	2758	7.66551	1.77636e-14	2.07199e-10	6.87381	10.5713	-3.69753	6.768	10.661	6.59	6.969	6.903	6.872	6.699	6.662	6.905	6.984	6.72	6.584	6.692	6.774	6.44	6.489	6.768	6.447	7.086	6.828	6.883	6.945	7.281	6.598	6.853	6.609	6.748	6.741	6.819	6.741	6.562
scl0020592.1_22-S	60575	scl0020592.1_22	Kdm5d	lysine (K)-specific demethylase 5D	Y	NM_011419.3	Mm.262676	ENSMUSG00000056673	(W*) Large Sample Approx. w/ corr. for tied ranks	43	43	2754	7.63085	2.33147e-14	2.17559e-10	6.60814	8.26637	-1.65823	6.567	8.309	6.581	6.821	6.487	6.709	6.476	6.57	6.657	6.636	6.636	6.551	6.3	6.658	6.484	6.218	6.426	6.363	6.489	6.573	6.6	6.668	6.433	6.345	6.447	6.689	6.455	6.737	6.753	6.42	6.741
ri|4921530F17|PX00313H08|AK029558|965-S	105670010	ri|4921530F17|PX00313H08|AK029558|965	4921530F17Rik	RIKEN 4921530F17Rik	Y	AK029558	---	---	(W*) Large Sample Approx. w/ corr. for tied ranks	43	43	2566.5	6.01143	1.83892e-09	1.42997e-05	7.10926	7.84409	-0.734837	7.025	7.553	7.121	7.025	6.996	7.028	7.35	6.781	6.813	6.882	6.922	6.979	7.151	6.958	6.945	7.441	7.058	7.048	6.998	7.003	7.096	7.102	7.017	7.181	7	7.072	7.179	6.899	6.994	7.215	7.082
scl0002899.1_69-S	6770452	scl0002899.1_69	Kdm6a	lysine (K)-specific demethylase 6A	X	NM_009483.1	Mm.257498	ENSMUSG00000037369	(W*) Large Sample Approx. w/ corr. for tied ranks	43	43	1198.5	-5.80417	6.46862e-09	4.31152e-05	11.5957	11.2054	0.390279	11.603	11.21	11.868	11.304	11.232	11.699	11.705	11.979	12.015	12	11.501	11.286	11.637	11.53	11.659	11.603	11.42	11.488	11.398	11.552	11.55	11.324	11.277	12.019	11.456	11.278	11.526	11.297	11.228	11.726	12.019
GI_38088001-S	106100184	GI_38088001	LOC385575	---	Y	XM_358291.1	---	---	(W*) Large Sample Approx. w/ corr. for tied ranks	43	43	2538	5.76533	8.1499e-09	4.75312e-05	6.73365	6.96507	-0.231419	6.737	6.858	6.808	6.591	6.776	6.767	6.647	6.68	6.614	6.671	6.665	6.8	6.765	6.665	6.564	6.696	6.673	6.736	6.686	6.747	6.75	6.776	6.836	6.779	6.817	6.517	6.634	6.792	6.762	6.7	6.737
ri|D330035K16|PX00192E02|AK084720|1243-S	103830433	ri|D330035K16|PX00192E02|AK084720|1243	D330035K16Rik	RIKEN D330035K16Rik	X	AK084720	---	---	(W*) Large Sample Approx. w/ corr. for tied ranks	43	43	1210.5	-5.70058	1.19403e-08	6.18999e-05	7.18049	7.0253	0.155186	7.195	7.025	7.11	7.204	7.31	7.229	7.241	7.133	7.15	7.105	7.343	7.163	7.364	7.232	7.265	7.216	7.109	7.478	7.025	7.318	7.318	7.184	7.092	7.266	7.08	7.341	7.195	7.221	7.077	7.262	7.049
ri|A830033B12|PX00155N21|AK043789|1194-S	101990156	ri|A830033B12|PX00155N21|AK043789|1194	Arid1b	AT rich interactive domain 1B (Swi1 like)	17	NM_001085355.1	Mm.133401	ENSMUSG00000023804	(W*) Large Sample Approx. w/ corr. for tied ranks	43	43	2527	5.67045	1.4242e-08	6.64491e-05	7.7766	7.94833	-0.171721	7.785	7.941	7.815	7.635	7.785	7.676	8.021	7.804	7.903	7.586	7.905	7.858	7.668	7.661	7.83	7.928	7.594	7.615	7.667	7.905	7.878	7.462	7.808	7.921	7.754	7.779	7.882	7.757	7.919	7.901	7.747
scl0002929.1_32-S	5420487	scl0002929.1_32	2610029G23Rik	RIKEN cDNA 2610029G23 gene	X	NM_026312.4	Mm.273405	ENSMUSG00000031226	(W*) Large Sample Approx. w/ corr. for tied ranks	43	43	1218	-5.63577	1.74277e-08	7.39205e-05	10.3169	9.9824	0.334465	10.31	10.011	10.456	10.772	10.306	10.278	10.258	10.533	10.646	10.686	9.956	10.149	10.195	10.491	10.684	10.616	10.273	10.569	10.131	10.06	10.432	10.567	10.212	10.055	10.495	10.612	10.456	10.564	10.104	10.556	10.011
scl54038.12_59-S	3850400	scl54038.12_59	Eif2s3x	eukaryotic translation initiation factor 2, subunit 3, structural gene X-linked	X	NM_012010.3	Mm.218851	ENSMUSG00000035150	(W*) Large Sample Approx. w/ corr. for tied ranks	43	43	1220.5	-5.61407	1.9762e-08	7.68365e-05	11.9827	11.3198	0.662907	11.83	11.231	12.162	12.374	11.281	11.528	11.607	12.694	12.685	12.945	11.683	11.625	11.707	11.208	11.334	11.581	11.57	12.014	11.83	11.817	11.865	11.979	11.727	11.757	12.184	11.774	11.926	11.761	12.222	12.085	11.499
scl022289.28_11-S	2900017	scl022289.28_11	Kdm6a	lysine (K)-specific demethylase 6A	X	NM_009483.1	Mm.257498	ENSMUSG00000037369	(W*) Large Sample Approx. w/ corr. for tied ranks	43	43	1254	-5.32476	1.01089e-07	0.000344608	11.6126	11.2488	0.363791	11.628	11.193	11.628	11.403	11.296	11.674	11.824	12.068	12.022	12.113	11.532	11.382	11.655	11.652	11.862	11.582	11.489	11.634	11.53	11.43	11.611	11.179	11.183	11.881	11.399	11.123	11.472	11.315	11.403	11.469	11.837
GI_38088076-S	102850110	GI_38088076	LOC385597	---	Y	XM_358298.1	---	---	(W*) Large Sample Approx. w/ corr. for tied ranks	43	43	2486.5	5.32064	1.03404e-07	0.000344608	6.74933	6.88637	-0.137047	6.754	6.854	6.733	6.922	6.72	6.787	6.814	6.762	6.741	6.679	6.718	6.72	6.481	6.433	6.781	6.716	6.786	6.948	6.701	6.775	6.834	6.84	6.754	6.819	6.633	6.769	6.759	6.675	6.733	6.732	6.766
scl0026900.1_130-S	1580278	scl0026900.1_130	Ddx3y	DEAD (Asp-Glu-Ala-Asp) box polypeptide 3, Y-linked	Y	NM_012008.1	Mm.302938	ENSMUSG00000069045	(W*) Large Sample Approx. w/ corr. for tied ranks	43	43	2459	5.08294	3.71633e-07	0.00115595	6.58419	6.8287	-0.244512	6.593	6.838	6.733	6.673	6.593	6.499	6.397	6.574	6.53	6.624	6.558	6.696	6.308	6.421	6.487	6.584	6.28	6.514	6.507	6.601	6.547	6.604	6.406	6.76	6.788	6.452	6.675	6.594	6.606	6.457	6.609
scl54388.4.1_185-S	106510358	scl54388.4.1_185	2010308F09Rik	RIKEN cDNA 2010308F09 gene	X	AK008545	Mm.75434	---	(W*) Large Sample Approx. w/ corr. for tied ranks	43	43	1287.5	-5.03563	4.76285e-07	0.00138888	7.28674	7.17456	0.112186	7.291	7.172	7.294	7.367	7.224	7.216	7.393	7.193	7.196	7.204	7.328	7.203	6.925	7.456	7.351	7.392	7.396	7.266	7.434	7.362	7.378	7.124	7.278	7.549	7.201	7.303	7.226	7.207	7.426	7.087	7.304
scl44971.5.8_29-S	3440435	scl44971.5.8_29	Prl	prolactin	13	NM_011164.1	Mm.1270	ENSMUSG00000021342	(W*) Large Sample Approx. w/ corr. for tied ranks	43	43	1312	-4.82378	1.40861e-06	0.00386596	8.81007	7.12949	1.68058	8.514	6.815	6.738	8.925	10.277	8.514	6.595	7.8	9.67	8.187	9.63	9.972	7.465	9.978	8.88	8.184	11.595	10.823	9.907	10.031	8.628	7.422	13.07	6.796	13	10.134	12.089	8.518	7.96	9.745	6.732
scl54543.24_283-S	101230497	scl54543.24_283	Kdm5c	lysine (K)-specific demethylase 5C	X	NM_013668.2	Mm.142655	ENSMUSG00000025332	(W*) Large Sample Approx. w/ corr. for tied ranks	43	43	1317	-4.78073	1.74657e-06	0.00452721	8.9443	8.67163	0.272674	8.906	8.697	8.793	9.154	9.338	9.105	8.878	9.232	9.217	8.985	9.337	9.191	8.906	9.038	8.946	8.894	8.731	8.802	9.119	9.111	9.124	9.003	8.841	8.864	9.279	8.853	9.004	9.154	8.877	9.074	8.907
GI_38088018-S	104280647	GI_38088018	LOC385579	---	Y	XM_358292.1	---	---	(W*) Large Sample Approx. w/ corr. for tied ranks	43	43	2405	4.61669	3.89909e-06	0.00957472	6.79772	6.91626	-0.118535	6.798	6.89	6.875	6.753	6.77	6.75	6.819	6.773	6.811	6.741	6.773	6.806	6.466	6.75	6.785	6.798	6.81	6.901	6.806	6.91	6.762	6.743	6.856	6.843	6.992	6.848	6.87	6.863	6.663	6.6	6.827
ri|4930579N16|PX00036O07|AK029817|3035-S	100580139	ri|4930579N16|PX00036O07|AK029817|3035	4930579N16Rik	RIKEN 4930579N16Rik	Y	AK029817	---	---	(W*) Large Sample Approx. w/ corr. for tied ranks	43	43	2392.5	4.50872	6.52191e-06	0.0152146	6.75612	6.9193	-0.163186	6.743	6.871	6.804	6.828	6.816	6.708	7.017	6.803	6.729	6.675	6.654	6.667	6.688	6.442	6.663	6.678	6.673	6.732	6.735	6.518	6.756	6.894	6.799	6.712	6.696	6.743	6.752	6.706	6.786	6.798	6.831
scl00117174.1_128-S	103390647	scl00117174.1_128	scl00117174.1_128	scl00117174.1_128	Y	---	---	---	(W*) Large Sample Approx. w/ corr. for tied ranks	43	43	2386.5	4.45671	8.32274e-06	0.0184911	7.22702	7.53091	-0.303884	7.21	7.526	7.21	7.048	7.156	7.297	7.354	7.03	7.003	6.975	7.27	7.211	7.44	7.314	7.253	7.561	7.316	7.241	7.116	7.325	7.181	7.212	7.251	7.197	7.371	7.24	7.238	7.079	7.289	7.276	7.144
ri|1700007G11|ZX00036G22|AK005711|1018-S	104060377	ri|1700007G11|ZX00036G22|AK005711|1018	1700007G11Rik	RIKEN cDNA 1700007G11 gene	5	NM_001024614.1	Mm.443240	ENSMUSG00000057816	(W*) Large Sample Approx. w/ corr. for tied ranks	43	43	1359.5	-4.41365	1.01643e-05	0.0215561	7.69856	7.55747	0.141093	7.735	7.554	7.74	7.646	7.742	7.489	7.873	7.659	7.707	7.8	7.627	7.742	7.807	7.599	7.861	7.787	7.547	7.394	7.456	7.892	7.682	7.589	7.506	7.746	7.436	7.821	7.764	7.766	7.606	7.597	7.899
ri|C530047H07|PX00083N07|AK049768|2172-S	106180014	ri|C530047H07|PX00083N07|AK049768|2172	Clpb	ClpB caseinolytic peptidase B homolog (E. coli)	7	NM_009191.3	Mm.3990	ENSMUSG00000001829	(W*) Large Sample Approx. w/ corr. for tied ranks	43	43	2374.5	4.35315	1.34197e-05	0.0272228	6.70098	6.78277	-0.0817907	6.693	6.785	6.697	6.623	6.595	6.649	6.7	6.752	6.719	6.601	6.676	6.72	6.723	6.722	6.573	6.644	6.646	6.668	6.791	6.714	6.668	6.748	6.711	6.818	6.64	6.869	6.749	6.693	6.652	6.651	6.711
[truncated: 57 more columns]

## Sheet: C. Hippocampus
Probe Set ID	Gene Symbol	Gene Title	Chromosomal Location	RefSeq	UniGene ID	Ensembl	Method	n (F)	n (M)	W	W*	p-value	adj. p (Benjamini/Hochberg)	Mean (F)	Mean (M)	Mean (F-M)	Median (F)	Median (F)	F_HIP_n0001_BXD1_F_1_1_G7	F_HIP_n0003_BXD11_F_1_1_G6	F_HIP_n0005_BXD12_F_1_1_G1	F_HIP_n0007_BXD13_F_1_1_G6	F_HIP_n0009_BXD14_F_2_1_G7	F_HIP_n0011_BXD15_F_1_1_G6	F_HIP_n0013_BXD16_F_1_1_G1	F_HIP_n0015_BXD19_F_2_1_G7	F_HIP_n0017_BXD2_F_1_1_G4	F_HIP_n0019_BXD20_F_1_1_G1	F_HIP_n0021_BXD21_F_1_1_G1	F_HIP_n0022_BXD21_F_1_1_G2	F_HIP_n0024_BXD22_F_1_1_G6	F_HIP_n0026_BXD23_F_1_1_G1	F_HIP_n0027_BXD23_F_1_1_G5	F_HIP_n0029_BXD24_F_1_1_G2	F_HIP_n0031_BXD27_F_1_1_G2	F_HIP_n0033_BXD28_F_1_1_G3	F_HIP_n0035_BXD29_F_1_1_G2	F_HIP_n0037_BXD31_F_1_1_G7	F_HIP_n0039_BXD32_F_1_1_G7	F_HIP_n0041_BXD33_F_1_1_G2	F_HIP_n0043_BXD34_F_1_1_G2	F_HIP_n0045_BXD36_F_1_1_G3	F_HIP_n0047_BXD38_F_1_1_G3	F_HIP_n0049_BXD39_F_1_1_G2	F_HIP_n0051_BXD40_F_1_1_G4	F_HIP_n0053_BXD42_F_1_1_G7	F_HIP_n0055_BXD43_F_1_1_G1	F_HIP_n0057_BXD44_F_1_1_G3	F_HIP_n0059_BXD45_F_1_1_G7
1417210_at	Eif2s3y	eukaryotic translation initiation factor 2, subunit 3, structural gene Y-linked	chrY A1	NM_012011	Mm.250909	ENSMUSG00000069049	(W*) Large Sample Approx. w/ corr. for tied ranks	60	60	5430	9.4476	0	0	5.36823	8.87725	-3.50902	5.3255	8.807	5.257	5.246	5.248	5.352	5.393	5.358	5.285	5.227	5.318	5.321	6.449	6.476	5.271	5.377	5.288	5.433	5.217	5.329	5.336	5.941	5.235	5.458	5.411	5.325	5.427	5.281	5.287	5.39	5.251	5.399	5.431
1422247_a_at	Uty	ubiquitously transcribed tetratricopeptide repeat gene, Y chromosome	chrY A1	NM_009484	Mm.20477	ENSMUSG00000068457	(W*) Large Sample Approx. w/ corr. for tied ranks	60	60	5401	9.29548	0	0	7.07347	7.92278	-0.849317	7.087	7.9665	7.27	7.504	7.07	6.732	6.764	7.248	6.869	6.668	7.226	7.008	7.265	7.64	7.331	7.081	7.308	7.256	7.233	7.108	7.203	6.893	6.936	7.198	7.44	6.921	7.131	6.813	7.248	6.703	7.053	7.145	6.481
1423744_x_at	Eif2s3x	eukaryotic translation initiation factor 2, subunit 3, structural gene X-linked	chrX C-D|X 32.0 cM	NM_012010	Mm.218851	ENSMUSG00000035150	(W*) Large Sample Approx. w/ corr. for tied ranks	60	60	1893	-9.11706	0	0	12.2402	11.7999	0.44025	12.2555	11.8185	12.097	12.164	12.307	12.271	12.109	12.184	12.398	11.965	12.322	12.362	12.23	12.18	12.209	12.245	11.723	12.344	12.305	12.252	12.22	12.253	11.886	12.162	12.26	12.327	12.32	12.262	12.298	12.181	12.258	12.325	12.201
1424903_at	Kdm5d	lysine (K)-specific demethylase 5D	chrY A1	NM_011419	Mm.262676	ENSMUSG00000056673	(W*) Large Sample Approx. w/ corr. for tied ranks	60	60	5430	9.44762	0	0	5.93833	8.0849	-2.14657	5.9135	8.1335	5.891	6.434	5.94	6.25	5.687	6.048	5.786	6.346	6.004	5.771	6.35	6.383	5.987	5.921	6.142	5.831	6.166	5.854	5.906	5.696	5.988	5.932	6.024	5.871	5.797	5.81	6.009	5.76	6.296	5.961	5.852
1426438_at	Ddx3y	DEAD (Asp-Glu-Ala-Asp) box polypeptide 3, Y-linked	chrY A1	NM_012008	Mm.302938	---	(W*) Large Sample Approx. w/ corr. for tied ranks	60	60	5430	9.44763	0	0	4.86827	10.3139	-5.44565	4.77	10.366	4.702	4.51	4.755	4.862	4.907	4.564	4.791	4.747	4.838	4.827	8.022	8.201	4.539	4.961	4.622	4.771	4.818	4.842	4.68	4.949	4.991	4.957	4.961	4.817	4.72	4.674	4.549	4.446	4.737	4.654	4.801
1426439_at	Ddx3y	DEAD (Asp-Glu-Ala-Asp) box polypeptide 3, Y-linked	chrY A1	NM_012008	Mm.302938	ENSMUSG00000069045	(W*) Large Sample Approx. w/ corr. for tied ranks	60	60	5430	9.4477	0	0	5.56365	8.28068	-2.71703	5.57	8.284	5.861	5.657	5.474	5.639	5.584	5.623	5.201	5.665	5.649	5.577	6.621	6.708	5.639	5.47	5.715	5.503	5.611	5.516	5.606	5.589	5.747	5.56	5.671	5.436	5.431	4.914	5.579	5.319	5.508	5.488	5.446
1426598_at	Uty	ubiquitously transcribed tetratricopeptide repeat gene, Y chromosome	chrY A1	NM_009484	Mm.20477	ENSMUSG00000068457	(W*) Large Sample Approx. w/ corr. for tied ranks	60	60	5430	9.44768	0	0	4.94748	6.91505	-1.96757	4.935	6.9545	4.721	5.228	4.895	5.03	4.933	5.06	4.891	5.051	5.124	4.815	5.392	5.373	4.827	4.934	4.682	5.051	4.948	4.653	4.97	4.852	5.049	4.969	5.006	4.982	4.86	4.981	4.936	5.23	4.942	4.975	4.856
1427262_at	Xist	inactive X specific transcripts	chrX D	NR_001463 /// NR_001570	Mm.274770	---	(W*) Large Sample Approx. w/ corr. for tied ranks	60	60	1830	-9.44758	0	0	10.6687	5.64457	5.02408	10.709	5.673	9.674	10.582	11.118	9.369	9.375	9.678	10.264	11.163	9.174	11.02	11.852	10.63	11.493	11.539	11.716	9.613	11.451	11.158	11.018	11.04	10.788	12.102	9.206	10.505	9.191	11.363	8.911	11.45	10.166	10.294	10.279
1427263_at	Xist	inactive X specific transcripts	chrX D	NR_001463 /// NR_001570	Mm.274770	---	(W*) Large Sample Approx. w/ corr. for tied ranks	60	60	1850	-9.34259	0	0	7.54343	6.27922	1.26422	7.4525	6.263	6.686	7.136	8.111	7.014	6.723	7.306	7.557	7.447	6.897	7.458	7.664	7.271	7.25	8.161	8.731	7.021	8.399	7.801	7.58	7.439	7.158	8.955	7.039	7.755	6.903	7.53	6.874	6.59	7.105	7.074	6.839
1431642_at	Eif2s3y	eukaryotic translation initiation factor 2, subunit 3, structural gene Y-linked	chrY A1	NM_012011	Mm.250909	---	(W*) Large Sample Approx. w/ corr. for tied ranks	60	60	5430	9.44763	0	0	4.70753	5.85597	-1.14843	4.697	5.729	4.539	4.675	4.61	4.768	4.671	4.742	4.889	4.752	4.855	4.667	5.131	4.933	4.637	4.504	4.692	4.6	4.619	4.706	4.749	4.582	4.837	4.685	4.624	4.721	4.589	4.659	4.599	5.055	4.749	4.659	4.657
1436936_s_at	Xist	inactive X specific transcripts	chrX D	NR_001463 /// NR_001570	Mm.274770	---	(W*) Large Sample Approx. w/ corr. for tied ranks	60	60	1830	-9.44758	0	0	12.1747	8.84105	3.33362	12.2135	8.838	13.128	12.097	11.958	11.463	11.237	12.352	11.893	13.658	11.503	11.796	11.695	11.837	12.537	11.786	11.838	11.477	12.193	11.652	12.093	13.432	13.415	12.302	11.379	12.305	12.25	12.117	12.35	12.474	12.611	11.589	12.447
1442153_at	---	---	---	---	Mm.426285	---	(W*) Large Sample Approx. w/ corr. for tied ranks	60	60	5307	8.80203	0	0	7.83585	8.3325	-0.49665	7.8395	8.3145	7.75	7.924	7.936	7.601	7.586	7.864	7.851	7.687	7.68	7.815	8.029	8.234	7.896	7.927	7.993	8.066	7.638	8.072	7.843	7.779	7.909	8.092	7.821	7.911	7.764	7.888	7.722	7.838	8.002	7.78	7.68
1451090_a_at	Eif2s3x	eukaryotic translation initiation factor 2, subunit 3, structural gene X-linked	chrX C-D|X 32.0 cM	NM_012010	Mm.218851	ENSMUSG00000035150	(W*) Large Sample Approx. w/ corr. for tied ranks	60	60	1868.5	-9.24559	0	0	12.3648	11.8994	0.4653	12.3885	11.903	12.215	12.257	12.541	12.365	12.182	12.318	12.506	12.025	12.438	12.517	12.416	12.394	12.556	12.464	12.038	12.433	12.485	12.396	12.367	12.148	12.05	12.306	12.328	12.421	12.365	12.205	12.416	12.17	12.343	12.454	12.279
1452077_at	Ddx3y	DEAD (Asp-Glu-Ala-Asp) box polypeptide 3, Y-linked	chrY A1	NM_012008	Mm.302938	ENSMUSG00000069045	(W*) Large Sample Approx. w/ corr. for tied ranks	60	60	5430	9.44766	0	0	5.055	9.05053	-3.99553	4.9545	9.0935	4.875	4.882	4.795	4.909	4.907	4.9	5.079	4.867	4.821	5.108	7.162	7.387	5.022	5.15	5.086	4.951	5.015	4.925	4.932	5.287	4.916	4.981	4.863	4.891	4.936	4.996	4.91	5.055	4.957	5.239	4.999
1452563_a_at	Kdm5d	lysine (K)-specific demethylase 5D	chrY A1	NM_011419	Mm.262676	ENSMUSG00000056673	(W*) Large Sample Approx. w/ corr. for tied ranks	60	60	5416.5	9.37684	0	0	5.96715	6.51438	-0.547233	5.9855	6.5015	6.027	5.92	6.054	5.998	6.101	5.698	6	6.033	5.838	6.14	6.128	6.127	5.763	5.985	5.84	5.746	5.983	6.159	5.811	6.087	6.013	5.825	5.859	6.238	6.009	6.108	6.156	5.885	5.832	5.986	6.19
1457582_at	Uty	Ubiquitously transcribed tetratricopeptide repeat gene, Y chromosome	chrY A1	NM_009484	Mm.20477	---	(W*) Large Sample Approx. w/ corr. for tied ranks	60	60	5427	9.43187	0	0	4.58607	5.33627	-0.7502	4.5795	5.3045	4.645	4.798	4.605	4.547	4.949	4.58	4.506	4.759	4.719	4.666	4.772	4.715	4.512	4.567	4.744	4.447	4.512	4.837	4.628	4.577	4.698	4.607	4.696	4.714	4.496	4.325	4.705	4.404	4.49	4.388	4.621
1457945_at	---	---	---	---	Mm.453447	---	(W*) Large Sample Approx. w/ corr. for tied ranks	60	60	5429	9.44237	0	0	6.30512	7.25615	-0.951033	6.303	7.2485	6.708	6.437	6.187	6.142	6.61	6.278	6.432	6.382	6.282	6.4	6.43	6.46	6.088	6.154	6.408	5.973	6.165	6.489	6.225	6.295	6.066	6.27	6.256	6.66	6.41	6.104	6.646	6.314	6.239	6.019	6.408
1459565_at	Uty	ubiquitously transcribed tetratricopeptide repeat gene, Y chromosome	chrY A1	NM_009484	Mm.20477	---	(W*) Large Sample Approx. w/ corr. for tied ranks	60	60	5412	9.35312	0	0	5.40162	6.32017	-0.91855	5.4035	6.321	5.301	5.46	5.34	5.208	5.406	5.408	5.44	5.588	5.628	5.497	5.972	5.647	5.25	5.576	5.269	5.421	5.43	5.501	5.488	5.353	5.388	5.37	5.518	5.386	5.304	5.446	5.603	5.388	5.393	5.457	5.331
1423042_at	Ddx3x	DEAD/H (Asp-Glu-Ala-Asp/His) box polypeptide 3, X-linked	chrX A1.1|X 42.0 cM	NM_010028	Mm.289662	ENSMUSG00000060628	(W*) Large Sample Approx. w/ corr. for tied ranks	60	60	2060	-8.24058	2.22045e-16	5.27075e-13	12.651	12.4119	0.239133	12.641	12.401	12.735	12.871	12.502	12.773	12.861	12.775	12.536	12.737	12.737	12.657	12.546	12.598	12.613	12.658	12.777	12.686	12.754	12.636	12.512	12.688	12.577	12.668	12.634	12.67	12.617	12.554	12.627	12.732	12.638	12.73	12.808
1427235_at	Kdm6a	lysine (K)-specific demethylase 6A	chrX A1.2-A1.3|X 5.5 cM	NM_009483	Mm.257498	ENSMUSG00000037369	(W*) Large Sample Approx. w/ corr. for tied ranks	60	60	2217	-7.41638	1.20348e-13	2.71391e-10	8.4613	7.97722	0.484083	8.4705	8.0005	8.785	8.88	8.349	8.849	8.267	8.842	8.26	8.639	9.044	8.415	8.391	8.171	8.639	8.469	8.434	8.535	8.541	8.54	8.472	7.498	8.365	8.544	8.377	8.055	8.139	8.138	8.431	8.1	8.575	8.35	8.502
1427672_a_at	Kdm6a	lysine (K)-specific demethylase 6A	chrX A1.2-A1.3|X 5.5 cM	NM_009483	Mm.257498	ENSMUSG00000037369	(W*) Large Sample Approx. w/ corr. for tied ranks	60	60	2327	-6.83906	7.9714e-12	1.71199e-08	10.0384	9.62888	0.409517	10.0035	9.6275	9.404	9.972	9.985	9.939	9.896	10.053	9.904	9.739	9.984	10.148	10.164	9.835	9.855	10.606	10.038	9.773	10.286	10.02	10.149	9.73	9.592	10.545	9.687	10.187	9.659	10.31	9.932	10.429	10.094	9.985	9.987
1435348_at	D930009K15Rik	RIKEN cDNA D930009K15 gene	chrX C	AK148627	---	---	(W*) Large Sample Approx. w/ corr. for tied ranks	60	60	2447.5	-6.20662	5.41352e-10	1.1098e-06	8.27627	7.94502	0.33125	8.262	7.9785	8.081	8.338	8.223	8.735	8.052	8.269	8.252	8.11	9.035	8.101	8.189	8.038	8.314	8.194	8.201	8.309	8.121	8.217	8.033	7.534	8.134	8.467	8.351	8.007	8.525	8.358	8.117	8.019	8.311	8.049	8.34
1444157_a_at	Kdm5c	lysine (K)-specific demethylase 5C	chrX F2-F4|X 64.0 cM	NM_013668	Mm.142655	---	(W*) Large Sample Approx. w/ corr. for tied ranks	60	60	2465	-6.11473	9.67219e-10	1.89663e-06	9.19793	8.95442	0.243517	9.1775	8.929	9.25	9.588	9.015	9.571	9.187	9.329	9.176	9.114	9.481	9.205	8.973	8.984	9.017	9.281	9.615	9.129	9.005	9.166	8.979	9.137	9.222	9.147	9.379	9.187	9.177	8.957	9.21	9.14	9.232	9.146	9.389
1452750_at	5530601H04Rik	RIKEN cDNA 5530601H04 gene	chrX D	XM_001479596	Mm.242968	---	(W*) Large Sample Approx. w/ corr. for tied ranks	60	60	2467.5	-6.10156	1.05036e-09	1.97384e-06	8.62665	8.27332	0.353333	8.5985	8.254	8.877	8.867	8.444	9.008	8.296	9.023	8.727	8.921	9.274	8.311	8.178	8.404	8.625	8.412	8.72	8.962	8.489	8.504	8.617	8.464	8.891	8.546	8.859	8.426	8.539	8.428	8.79	8.526	8.671	8.468	8.601
1436347_a_at	5530601H04Rik	RIKEN cDNA 5530601H04 gene	chrX D	XM_001479596	Mm.242968	---	(W*) Large Sample Approx. w/ corr. for tied ranks	60	60	2485.5	-6.0071	1.88873e-09	3.40734e-06	6.81773	6.50898	0.30875	6.787	6.5155	7.012	6.76	6.521	7.343	6.83	7.227	6.989	7.057	7.609	6.615	6.704	6.628	6.572	6.616	6.433	6.949	6.585	6.637	6.68	7.086	7.062	6.622	6.785	6.776	7.118	6.769	6.913	6.536	6.94	6.861	6.875
1421895_at	Eif2s3x /// LOC100048746	eukaryotic translation initiation factor 2, subunit 3, structural gene X-linked /// similar to translation initiation factor eIF-2 gamma subunit	chrX C-D|X 32.0 cM	NM_012010 /// XM_001481129	Mm.218851	ENSMUSG00000035150	(W*) Large Sample Approx. w/ corr. for tied ranks	60	60	2527	-5.78929	7.06851e-09	1.22614e-05	10.1149	9.5511	0.563817	10.2575	9.708	10.464	8.892	10.269	8.617	10.446	9.513	10.849	10.062	8.145	10.329	10.039	10.023	10.026	10.221	7.91	10.618	10.216	10.158	10.335	10.539	10.387	10.1	10.625	10.519	10.747	10.653	10.279	10.854	10.571	10.237	10.444
1446234_at	---	---	---	---	Mm.446257	---	(W*) Large Sample Approx. w/ corr. for tied ranks	60	60	2549	-5.67382	1.3965e-08	2.33272e-05	7.78043	7.24802	0.532417	7.816	7.2565	6.246	8.152	7.763	7.08	7.303	7.744	7.58	6.656	7.898	7.821	8.153	7.987	7.681	8.358	8.281	8.11	8.268	7.429	8.107	7.315	7.086	8.563	7.892	7.68	6.806	7.939	7.44	7.492	8.197	7.649	8.234
1417921_at	2610029G23Rik	RIKEN cDNA 2610029G23 gene	chrX C3	NM_026312	Mm.273405	ENSMUSG00000031226	(W*) Large Sample Approx. w/ corr. for tied ranks	60	60	2573	-5.54795	2.89045e-08	4.65579e-05	9.29148	9.08618	0.2053	9.261	9.0755	9.378	9.115	9.222	9.809	9.239	9.56	9.47	9.373	9.703	9.334	9.403	9.186	9.083	9.12	9.464	9.337	9.328	9.034	9.14	9.149	9.263	9.396	9.397	9.12	9.22	9.194	9.292	8.855	9.164	9.223	9.259
1444158_at	Kdm5c	lysine (K)-specific demethylase 5C	chrX F2-F4|X 64.0 cM	NM_013668	Mm.142655	---	(W*) Large Sample Approx. w/ corr. for tied ranks	60	60	2629.5	-5.25131	1.51022e-07	0.000234871	9.57275	9.33072	0.242033	9.576	9.309	9.746	9.834	9.663	9.949	9.321	9.818	9.433	9.414	10.093	9.305	9.232	9.326	9.87	9.263	10.379	9.52	9.507	9.396	9.573	9.251	9.7	9.751	9.626	9.419	9.44	9.259	9.55	9.257	9.561	9.405	9.766
1423043_s_at	Ddx3x	DEAD/H (Asp-Glu-Ala-Asp/His) box polypeptide 3, X-linked	chrX A1.1|X 42.0 cM	NM_010028	Mm.289662	ENSMUSG00000000787	(W*) Large Sample Approx. w/ corr. for tied ranks	60	60	2651	-5.13848	2.7697e-07	0.000416387	12.7806	12.5328	0.247833	12.816	12.5625	12.419	12.953	12.869	12.331	12.419	12.77	12.63	12.533	12.525	12.932	12.989	13.01	12.515	12.969	12.911	12.811	13.181	12.757	13.056	12.831	12.387	13.025	12.9	12.806	12.466	12.81	12.657	12.97	12.76	12.672	12.667
1445265_at	---	---	---	---	---	---	(W*) Large Sample Approx. w/ corr. for tied ranks	60	60	4570.5	4.93645	7.95584e-07	0.00115747	6.62118	6.77613	-0.15495	6.608	6.794	6.728	6.611	6.684	6.458	6.622	6.883	6.679	6.696	6.548	6.605	6.685	6.792	6.532	6.595	6.767	6.569	6.705	6.992	6.56	6.602	6.936	6.556	6.676	6.962	6.704	6.414	6.69	6.624	6.432	6.425	6.558
1416467_at	Ddx3x	DEAD/H (Asp-Glu-Ala-Asp/His) box polypeptide 3, X-linked	chrX A1.1|X 42.0 cM	NM_010028	Mm.289662	ENSMUSG00000000787	(W*) Large Sample Approx. w/ corr. for tied ranks	60	60	2709.5	-4.83141	1.35573e-06	0.00191077	11.3235	11.0987	0.224733	11.39	11.1545	11.143	10.841	11.415	10.974	11.146	11.232	11.485	11.161	11.001	11.603	11.432	11.418	10.663	11.592	10.252	11.431	11.722	11.216	11.63	11.058	11.095	11.596	11.61	11.502	11.302	11.497	11.423	11.654	11.54	11.325	11.279
1426497_at	Kdm5c	lysine (K)-specific demethylase 5C	chrX F2-F4|X 64.0 cM	NM_013668	Mm.142655	ENSMUSG00000025332	(W*) Large Sample Approx. w/ corr. for tied ranks	60	60	2766.5	-4.53226	5.83553e-06	0.00797539	8.86438	8.6847	0.179683	8.853	8.7135	8.715	8.537	8.848	8.366	9.052	8.494	8.594	8.806	8.384	9.028	8.957	8.877	8.79	8.869	9.168	8.798	8.898	9.199	8.816	9.759	8.979	8.947	8.543	9.152	8.744	9.101	8.812	9.442	8.68	8.659	8.687
1446278_at	---	---	---	---	Mm.446257	---	(W*) Large Sample Approx. w/ corr. for tied ranks	60	60	2801	-4.3512	1.35396e-05	0.0179603	7.9009	7.67887	0.222033	7.8925	7.703	7.399	8.265	8.059	7.626	7.639	7.911	7.672	7.491	7.84	7.769	7.833	8.088	7.733	8.194	7.955	7.874	8.296	7.765	8.109	7.909	7.733	8.315	7.914	7.784	7.332	7.995	7.833	8.116	8.063	7.823	8.06
[truncated: 89 more columns]

## Sheet: D. Eye
Probe Set ID	Gene Symbol	Gene Title	Chromosomal Location	RefSeq	UniGene ID	Ensembl	Method	n (F)	n (M)	W	W*	p-value	adj. p (Benjamini/Hochberg)	Mean (F)	Mean (M)	Mean (F-M)	Median (F)	Median (M)	F_EYE_n0001_BXD1_F_1_1_R2704E.2_O	F_EYE_n0003_BXD11_F_1_1_R2581E.1_O	F_EYE_n0005_BXD12_F_1_1_R2742E.2_O	F_EYE_n0007_BXD13_F_1_1_R2586E.1_O	F_EYE_n0009_BXD14_F_1_1_R2557E.1_O	F_EYE_n0011_BXD15_F_60_R2701E.3_O	F_EYE_n0013_BXD16_F_1_1_R2711E.2_O	F_EYE_n0015_BXD18_F_1_1_R2720E.2_O	F_EYE_n0017_BXD19_F_1_1_R2560E.1_O	F_EYE_n0019_BXD2_F_1_1_R1231E.2_O	F_EYE_n0021_BXD20_F_1_1_R2584E.1_O	F_EYE_n0023_BXD21_F_1_1_R2702E.2_O	F_EYE_n0025_BXD22_F_1_1_R2553E.1_O	F_EYE_n0027_BXD23_F_1_1_R2558E-2.1_O	F_EYE_n0029_BXD24_F_1_1_R2719E.2_O	F_EYE_n0031_BXD25_F_1_1_R2573E-2.1_O	F_EYE_n0033_BXD27_F_1_1_R2703E.2_O	F_EYE_n0035_BXD28_F_60_R2562E.3_O	F_EYE_n0037_BXD29_F_1_1_R2561E.1_O	F_EYE_n0038_BXD31_F_1_1_R1258E.2_O	F_EYE_n0040_BXD32_F_1_1_R2563E.1_O	F_EYE_n0042_BXD33_F_1_1_R2542E.1_O	F_EYE_n0045_BXD36_F_58_R2698E.3_O	F_EYE_n0048_BXD38_F_1_1_R2710E.2_O	F_EYE_n0050_BXD39_F_1_1_R2574E.1_O	F_EYE_n0052_BXD40_F_1_1_R2699E.2_O	F_EYE_n0054_BXD42_F_1_1_R2696E.2_O	F_EYE_n0056_BXD44_F_1_1_R2594E.1_O	F_EYE_n0058_BXD48_F_1_1_R967E.2_O	F_EYE_n0060_BXD5_F_1_1_R2591E.1_O	F_EYE_n0062_BXD50_F_61_R2933E.3_O
1417210_at	Eif2s3y	eukaryotic translation initiation factor 2, subunit 3, structural gene Y-linked	chrY A1	NM_012011	Mm.250909	ENSMUSG00000069049	(W*) Large Sample Approx. w/ corr. for tied ranks	60	60	5430	9.4476	0	0	5.34342	10.3399	-4.99643	5.1215	10.353	5.42	5.133	5.047	5.305	4.942	6.028	5.076	4.95	4.872	5.478	5.018	4.969	4.835	4.835	5.772	5.008	5.422	6.277	8.027	5.317	4.933	5.094	5.792	4.911	5.11	5.255	6.424	5.082	4.995	4.9	5.962
1417921_at	2610029G23Rik	RIKEN cDNA 2610029G23 gene	chrX C3	NM_026312	Mm.273405	ENSMUSG00000031226	(W*) Large Sample Approx. w/ corr. for tied ranks	60	60	1977.5	-8.67354	0	0	10.3441	9.78673	0.55735	10.3105	9.7705	10.15	10.326	10.428	10.281	10.067	10.17	10.371	10.545	10.082	10.675	10.372	10.266	10.15	10.221	10.302	10.526	10.374	10.255	10.182	10.793	10.514	10.345	10.182	10.45	10.43	10.497	10.508	10.442	10.599	10.069	10.551
1422247_a_at	Uty	ubiquitously transcribed tetratricopeptide repeat gene, Y chromosome	chrY A1	NM_009484	Mm.20477	ENSMUSG00000068457	(W*) Large Sample Approx. w/ corr. for tied ranks	60	60	5430	9.4476	0	0	6.11453	8.30502	-2.19048	6.1595	8.3175	6.21	5.84	6.204	5.955	5.997	6.188	6.551	5.774	5.769	6.561	5.696	6.602	5.887	5.781	6.279	6.01	6.179	6.265	6.429	5.875	5.691	6.299	6.433	6.218	6.068	6.272	6.241	5.747	6.022	5.968	6.589
1423744_x_at	Eif2s3x	eukaryotic translation initiation factor 2, subunit 3, structural gene X-linked	chrX C-D|X 32.0 cM	NM_012010	Mm.218851	ENSMUSG00000035150	(W*) Large Sample Approx. w/ corr. for tied ranks	60	60	1942	-8.85981	0	0	12.2353	11.7319	0.5034	12.2695	11.76	12.265	12.271	12.426	12.244	12.309	12.006	12.174	12.287	12.461	12.457	12.346	12.204	12.321	12.337	12.064	11.888	12.129	12.016	11.749	12.485	12.143	12.034	12.112	12.203	12.273	12.222	12.153	12.248	12.311	12.271	12.165
1424903_at	Kdm5d	lysine (K)-specific demethylase 5D	chrY A1	NM_011419	Mm.262676	ENSMUSG00000056673	(W*) Large Sample Approx. w/ corr. for tied ranks	60	60	5430	9.44765	0	0	5.31527	8.51305	-3.19778	5.2715	8.538	5.174	5.35	5.421	5.319	5.148	5.771	5.262	5.004	5.016	5.182	5.197	5.103	5.103	5.092	5.307	5.198	5.338	5.477	6.061	5.219	5.248	5.342	5.58	5.28	5.263	5.091	5.477	5.232	5.205	4.946	5.349
1426438_at	Ddx3y	DEAD (Asp-Glu-Ala-Asp) box polypeptide 3, Y-linked	chrY A1	NM_012008	Mm.302938	---	(W*) Large Sample Approx. w/ corr. for tied ranks	60	60	5430	9.4476	0	0	5.48052	11.0174	-5.53685	5.4215	11.1195	5.647	5.465	5.481	5.865	5.03	5.483	5.251	4.907	4.922	5.946	5.06	5.605	4.983	5.009	6.074	5.036	5.686	5.898	9.117	5.501	5.08	5.171	5.756	5.322	5.161	5.176	7.142	4.931	5.429	4.969	5.453
1426439_at	Ddx3y	DEAD (Asp-Glu-Ala-Asp) box polypeptide 3, Y-linked	chrY A1	NM_012008	Mm.302938	ENSMUSG00000069045	(W*) Large Sample Approx. w/ corr. for tied ranks	60	60	5430	9.4476	0	0	6.17178	10.2026	-4.03082	6.116	10.2455	6.259	5.896	6.218	6.176	5.652	6.2	6.197	5.956	6.002	6.046	5.929	6.122	5.967	6.024	6.757	6.035	6.096	6.224	8.33	5.967	5.927	6.207	6.455	6.211	6.072	6.348	6.997	5.571	6.748	6.123	6.158
1426598_at	Uty	ubiquitously transcribed tetratricopeptide repeat gene, Y chromosome	chrY A1	NM_009484	Mm.20477	ENSMUSG00000068457	(W*) Large Sample Approx.	60	60	5430	9.44755	0	0	5.64103	8.70888	-3.06785	5.5645	8.6835	6.391	5.608	5.905	5.509	5.232	5.961	5.499	4.993	5.27	6.289	5.203	5.802	5.316	5.419	5.542	5.231	6.194	5.999	6.87	5.795	5.42	5.296	5.686	5.745	5.717	5.169	6.273	5.412	5.793	5.438	5.696
1427235_at	Kdm6a	lysine (K)-specific demethylase 6A	chrX A1.2-A1.3|X 5.5 cM	NM_009483	Mm.257498	ENSMUSG00000037369	(W*) Large Sample Approx. w/ corr. for tied ranks	60	60	1965	-8.73901	0	0	10.0056	9.14653	0.8591	10.018	9.1025	9.895	10.057	9.834	10.795	9.704	10.224	10.056	9.722	9.869	10.179	9.938	10.18	9.715	9.697	9.684	10.268	10.256	9.696	9.867	10.421	9.876	10.034	9.851	9.57	10.064	10.22	10.152	10.017	10.14	9.837	9.662
1427262_at	Xist	inactive X specific transcripts	chrX D	NR_001463 /// NR_001570	Mm.274770	---	(W*) Large Sample Approx. w/ corr. for tied ranks	60	60	1830	-9.44758	0	0	12.0582	5.96487	6.09338	12.1395	5.8655	11.058	11.906	13.307	10.147	12.514	12.68	12.201	12.643	12.623	11.411	11.81	11.889	12.226	12.189	11.668	11.386	11.293	11.63	11.928	10.46	12.891	12.291	12.312	13.226	12.021	12.226	12.096	11.454	10.636	12.072	11.828
1427263_at	Xist	inactive X specific transcripts	chrX D	NR_001463 /// NR_001570	Mm.274770	---	(W*) Large Sample Approx. w/ corr. for tied ranks	60	60	1830	-9.44762	0	0	8.27867	5.97808	2.30058	8.1355	5.968	7.651	7.568	9.821	7.585	8.659	8.33	7.851	7.924	9.196	7.88	7.431	8.023	7.693	7.903	7.828	7.912	7.794	7.059	8.261	8.549	9.301	7.62	8.191	8.379	7.821	7.742	7.936	7.476	7.572	7.5	9.352
1427672_a_at	Kdm6a	lysine (K)-specific demethylase 6A	chrX A1.2-A1.3|X 5.5 cM	NM_009483	Mm.257498	ENSMUSG00000037369	(W*) Large Sample Approx. w/ corr. for tied ranks	60	60	1844.5	-9.37154	0	0	10.5899	9.8868	0.70305	10.576	9.879	10.593	10.459	11.073	10.238	10.678	10.705	10.394	10.583	10.956	10.669	10.35	10.572	10.476	10.573	10.235	10.616	10.401	10.435	10.406	10.735	10.823	10.513	10.571	10.755	10.531	10.494	10.547	10.516	10.44	10.451	10.604
1431418_at	C030026M15Rik	RIKEN cDNA C030026M15 gene	chrY A1	AK049876	---	---	(W*) Large Sample Approx. w/ corr. for tied ranks	60	60	5416.5	9.37673	0	0	6.64393	7.83775	-1.19382	6.632	7.8325	6.573	6.532	6.985	6.948	6.381	6.329	6.424	6.631	6.633	6.3	7.097	6.743	6.68	6.754	6.59	6.652	6.396	7.16	7.223	6.243	6.865	7.067	6.689	6.668	6.536	6.692	6.365	6.526	6.534	6.806	7.242
1431642_at	Eif2s3y	eukaryotic translation initiation factor 2, subunit 3, structural gene Y-linked	chrY A1	NM_012011	Mm.250909	---	(W*) Large Sample Approx. w/ corr. for tied ranks	60	60	5430	9.4477	0	0	5.54028	7.17303	-1.63275	5.548	7.1155	5.677	5.263	5.33	5.487	5.727	5.728	5.158	4.865	5.118	5.757	5.168	5.564	5.609	5.305	5.877	5.394	5.58	5.898	5.827	5.431	5.299	5.407	5.778	5.54	5.24	5.372	5.32	5.427	5.229	5.538	5.876
1435348_at	D930009K15Rik	RIKEN cDNA D930009K15 gene	chrX C	AK148627	---	---	(W*) Large Sample Approx. w/ corr. for tied ranks	60	60	1958	-8.77582	0	0	10.5668	9.95903	0.6078	10.6045	9.967	10.519	10.642	10.815	10.921	10.472	10.493	10.385	10.404	10.384	10.42	10.341	10.67	10.431	10.373	10.052	10.604	10.662	10.678	10.662	10.938	10.346	10.715	10.672	10.234	10.437	10.441	10.323	10.799	10.512	10.305	10.605
1436347_a_at	5530601H04Rik	RIKEN cDNA 5530601H04 gene	chrX D	XM_001479596	Mm.242968	---	(W*) Large Sample Approx. w/ corr. for tied ranks	60	60	1926	-8.94374	0	0	8.8384	8.12285	0.71555	8.806	8.136	8.234	9.071	8.928	9.319	8.486	8.714	8.827	8.604	8.705	9.059	8.749	8.487	8.57	8.364	8.424	9.274	8.798	8.58	8.861	9.339	8.742	8.776	8.589	8.534	9.065	8.667	8.609	9.112	8.898	8.572	8.814
1436936_s_at	Xist	inactive X specific transcripts	chrX D	NR_001463 /// NR_001570	Mm.274770	---	(W*) Large Sample Approx. w/ corr. for tied ranks	60	60	1830	-9.44757	0	0	12.6115	8.22673	4.38477	12.531	8.0885	13.173	12.263	13.616	12.285	12.19	12.647	13.013	13.152	12.441	12.802	12.316	13.153	12.535	12.219	12.96	12.044	12.923	12.659	12.4	13.284	12.481	12.456	12.693	12.768	12.224	12.493	12.468	12.19	12.91	12.091	12.678
1442153_at	---	---	---	---	Mm.426285	---	(W*) Large Sample Approx. w/ corr. for tied ranks	60	60	5429	9.44232	0	0	6.79865	8.34428	-1.54563	6.846	8.3165	6.535	6.706	7.22	6.76	6.866	6.879	6.786	6.78	6.809	6.379	6.772	6.502	6.863	6.863	6.466	7.114	6.366	7.161	7.495	6.203	6.953	7.038	7.029	6.669	6.883	6.455	6.611	7.063	6.597	6.942	6.996
1444157_a_at	Kdm5c	lysine (K)-specific demethylase 5C	chrX F2-F4|X 64.0 cM	NM_013668	Mm.142655	---	(W*) Large Sample Approx. w/ corr. for tied ranks	60	60	2040	-8.34542	0	0	10.8468	10.322	0.5248	10.8255	10.3515	10.705	10.888	11.195	11.28	10.665	10.814	10.804	10.992	10.711	10.427	10.8	10.634	10.705	10.687	9.695	11.346	10.847	10.844	11.155	10.749	10.726	11.104	10.938	10.982	10.814	11.019	10.775	11.1	10.48	10.45	10.79
1451090_a_at	Eif2s3x	eukaryotic translation initiation factor 2, subunit 3, structural gene X-linked	chrX C-D|X 32.0 cM	NM_012010	Mm.218851	ENSMUSG00000035150	(W*) Large Sample Approx. w/ corr. for tied ranks	60	60	1952.5	-8.8049	0	0	12.0336	11.5505	0.48315	12.0535	11.569	11.977	12.058	12.311	12.106	12.13	11.854	11.999	12.166	12.269	12.088	12.154	11.94	12.194	12.152	11.966	11.694	11.979	11.726	11.527	12.2	11.997	11.898	11.889	11.986	12.118	12.078	11.926	11.919	11.965	12.018	12.058
1452077_at	Ddx3y	DEAD (Asp-Glu-Ala-Asp) box polypeptide 3, Y-linked	chrY A1	NM_012008	Mm.302938	ENSMUSG00000069045	(W*) Large Sample Approx. w/ corr. for tied ranks	60	60	5430	9.44768	0	0	5.5572	10.0663	-4.50912	5.5275	10.097	5.655	5.358	5.477	5.796	5.831	5.284	5.63	5.139	5.329	5.572	5.495	5.458	5.563	5.47	5.813	5.567	5.665	5.464	8.348	5.793	5.68	5.713	5.289	5.691	5.393	5.46	6.355	5.595	5.695	5.536	5.372
1452563_a_at	Kdm5d	lysine (K)-specific demethylase 5D	chrY A1	NM_011419	Mm.262676	ENSMUSG00000056673	(W*) Large Sample Approx. w/ corr. for tied ranks	60	60	5422	9.40564	0	0	5.89437	6.87533	-0.980967	5.9275	6.9055	5.687	6.076	5.937	5.951	5.944	5.924	5.693	5.654	5.886	5.791	6.204	5.81	5.806	6.061	5.931	6.168	5.734	6.048	6.076	5.556	5.954	6.363	5.936	5.736	5.932	5.667	5.849	5.997	5.902	5.989	5.999
1452750_at	5530601H04Rik	RIKEN cDNA 5530601H04 gene	chrX D	XM_001479596	Mm.242968	---	(W*) Large Sample Approx. w/ corr. for tied ranks	60	60	1959	-8.77054	0	0	9.79	9.1237	0.6663	9.799	9.126	9.468	9.888	9.983	10.289	9.588	9.801	9.817	9.548	9.669	10.048	9.491	9.586	9.312	9.473	9.984	10.081	9.773	9.513	9.667	10.005	9.841	9.956	9.589	9.45	9.503	9.692	9.688	9.858	9.703	9.43	9.779
1457582_at	Uty	Ubiquitously transcribed tetratricopeptide repeat gene, Y chromosome	chrY A1	NM_009484	Mm.20477	---	(W*) Large Sample Approx. w/ corr. for tied ranks	60	60	5430	9.44766	0	0	5.39772	7.43102	-2.0333	5.4005	7.3585	5.355	5.258	5.509	5.079	5.329	5.87	5.373	5.351	5.444	5.318	5.455	5.447	5.477	5.33	5.521	5.12	5.523	5.863	5.794	5.192	5.334	5.279	5.388	4.821	5.509	4.878	5.334	5.062	5.326	5.709	5.413
1457945_at	---	---	---	---	Mm.453447	---	(W*) Large Sample Approx. w/ corr. for tied ranks	60	60	5430	9.44758	0	0	6.12918	8.97065	-2.84147	6.1385	8.9815	6.036	6.14	6.055	6.285	5.828	6.074	6.212	5.977	6.085	6.109	6.185	5.765	6.197	6.016	6.056	6.104	5.771	6.237	6.882	5.826	6.314	6.377	6.236	6.08	6.013	5.917	6.211	6.231	6.077	6.174	6.476
1459565_at	Uty	ubiquitously transcribed tetratricopeptide repeat gene, Y chromosome	chrY A1	NM_009484	Mm.20477	---	(W*) Large Sample Approx. w/ corr. for tied ranks	60	60	5430	9.44758	0	0	6.26733	8.46843	-2.2011	6.216	8.524	6.25	6.242	6.733	6.12	5.955	6.742	6.11	6.071	6.499	6.18	6.105	6.212	6.465	6.072	6.82	6.177	6.049	6.402	6.873	6.096	6.215	6.33	6.427	6.427	6.121	6.19	6.329	6.24	6.02	6.348	6.624
1423042_at	Ddx3x	DEAD/H (Asp-Glu-Ala-Asp/His) box polypeptide 3, X-linked	chrX A1.1|X 42.0 cM	NM_010028	Mm.289662	ENSMUSG00000060628	(W*) Large Sample Approx. w/ corr. for tied ranks	60	60	2102.5	-8.01749	1.11022e-15	1.85452e-12	12.6426	12.3363	0.306267	12.6305	12.333	12.843	12.554	12.567	13.006	12.533	12.642	12.617	12.655	12.563	12.63	12.731	13.04	12.57	12.61	12.679	12.651	12.7	12.697	12.854	12.686	12.594	12.898	12.704	12.554	12.571	12.73	12.747	12.622	12.44	12.639	12.361
1444158_at	Kdm5c	lysine (K)-specific demethylase 5C	chrX F2-F4|X 64.0 cM	NM_013668	Mm.142655	---	(W*) Large Sample Approx. w/ corr. for tied ranks	60	60	2118	-7.93601	1.9984e-15	3.21893e-12	10.683	10.136	0.547067	10.7085	10.194	10.267	10.939	11.051	11.317	10.42	10.735	10.709	10.678	10.637	9.656	10.841	10.339	10.574	10.572	9.415	11.151	10.708	10.737	10.969	10.435	10.739	11.083	10.616	10.765	10.818	10.888	10.76	10.993	10.481	10.411	11.041
1445265_at	---	---	---	---	---	---	(W*) Large Sample Approx. w/ corr. for tied ranks	60	60	4977.5	7.07261	1.52034e-12	2.36444e-09	5.88725	6.14682	-0.259567	5.8865	6.136	5.888	5.793	6.13	5.865	5.777	5.941	5.896	5.802	5.975	5.745	5.952	5.902	5.906	5.938	5.878	5.67	5.921	6.051	5.815	5.777	5.941	6.212	6.106	5.93	5.752	5.689	5.834	5.733	5.865	5.951	6.034
1428930_at	Tmem29	transmembrane protein 29	chrX F3	XM_356361 /// XM_898013 /// XM_908432 /// XM_920853	Mm.277309	---	(W*) Large Sample Approx. w/ corr. for tied ranks	60	60	2307	-6.94406	3.80984e-12	5.72759e-09	8.8494	8.46708	0.382317	8.823	8.4885	8.376	8.992	8.751	9.452	8.763	8.921	8.912	8.228	8.761	9.095	8.658	8.631	8.713	8.626	9.214	9.1	8.975	8.78	9.28	9.064	9.095	8.838	8.612	8.725	8.751	8.735	8.839	8.94	8.991	8.663	8.667
1426269_at	Vamp7	vesicle-associated membrane protein 7	chrX|X 0.5 cM	NM_011515	Mm.1517	---	(W*) Large Sample Approx. w/ corr. for tied ranks	60	60	2323	-6.86008	6.88227e-12	1.00128e-08	10.4736	10.0654	0.408217	10.435	10.03	10.362	10.248	10.297	10.813	10.126	10.571	10.218	9.961	10.264	10.588	10.219	10.605	10.085	10.195	10.963	10.581	10.597	10.45	10.909	10.722	10.572	10.413	10.292	10.423	10.397	10.572	10.595	10.391	10.786	10.137	10.537
1445198_at	Kdm6a	lysine (K)-specific demethylase 6A	chrX A1.2-A1.3|X 5.5 cM	NM_009483	Mm.257498	---	(W*) Large Sample Approx. w/ corr. for tied ranks	60	60	2366	-6.63438	3.25862e-11	4.59271e-08	7.1424	6.5996	0.5428	7.082	6.56	6.594	7.197	7.651	6.577	7.232	7.746	6.594	7.048	7.858	6.883	6.801	7.076	6.804	6.975	7.031	6.641	7.014	6.64	7.278	6.703	7.618	7.088	7.643	7.744	7.362	7.035	7.222	6.99	6.601	6.91	7.103
1446234_at	---	---	---	---	Mm.446257	---	(W*) Large Sample Approx. w/ corr. for tied ranks	60	60	2390	-6.50836	7.5977e-11	1.03838e-07	9.26218	8.44967	0.812517	9.4285	8.6455	8.72	9.638	9.79	8.413	9.445	9.857	9.59	9.88	9.823	8.422	9.417	9.109	9.457	9.363	8.849	9.436	9.075	9.059	9.967	7.223	10.016	9.645	9.497	10.043	9.705	9.986	9.925	8.942	7.487	9.126	9.421
1448194_a_at	H19	H19 fetal liver mRNA	chr7 F5|7 69.03 cM	NR_001592	Mm.14802	ENSMUSG00000000031	(W*) Large Sample Approx.	60	60	2394	-6.48732	8.73781e-11	1.14462e-07	9.84955	9.15765	0.6919	9.8655	9.1605	9.731	10.424	8.894	9.766	10.21	10.339	9.507	9.503	10.039	9.756	10.345	10.152	10.263	10.274	10.655	9.367	9.928	9.773	9.467	9.3	10.189	9.765	9.858	9.958	10.318	9.917	9.674	10.366	9.21	10.563	9.396
1442137_at	2010000I03Rik	RIKEN cDNA 2010000I03 gene	chrX 42.0 cM	---	---	---	(W*) Large Sample Approx. w/ corr. for tied ranks	60	60	2394.5	-6.48484	8.88263e-11	1.14462e-07	8.81065	8.56767	0.242983	8.831	8.596	8.628	8.783	9.001	8.832	8.662	8.91	8.79	8.402	8.876	8.89	8.917	8.673	8.83	8.626	8.6	9.039	8.691	8.559	8.644	8.673	8.734	8.893	8.708	8.583	8.859	8.432	8.513	8.904	9.032	8.737	8.842
1416467_at	Ddx3x	DEAD/H (Asp-Glu-Ala-Asp/His) box polypeptide 3, X-linked	chrX A1.1|X 42.0 cM	NM_010028	Mm.289662	ENSMUSG00000000787	(W*) Large Sample Approx. w/ corr. for tied ranks	60	60	2421.5	-6.34305	2.25266e-10	2.82215e-07	11.6917	11.3782	0.31355	11.7075	11.393	11.901	11.524	12.104	10.741	11.584	11.698	11.449	12.129	11.871	11.583	11.669	11.925	11.558	11.605	11.485	11.596	11.689	11.72	11.668	11.504	11.934	11.599	11.8	12.058	11.691	11.968	11.908	11.588	11.018	11.515	11.711
1423043_s_at	Ddx3x	DEAD/H (Asp-Glu-Ala-Asp/His) box polypeptide 3, X-linked	chrX A1.1|X 42.0 cM	NM_010028	Mm.289662	ENSMUSG00000000787	(W*) Large Sample Approx. w/ corr. for tied ranks	60	60	2436	-6.26696	3.6816e-10	4.48768e-07	12.9447	12.6731	0.271617	12.972	12.7015	13.18	12.918	13.286	12.315	12.914	13.002	12.895	13.337	13.113	12.536	12.966	13.092	12.86	12.821	12.881	12.818	13.034	13.019	13.214	12.435	13.196	13.138	12.911	13.243	12.964	13.251	13.243	12.796	12.246	12.755	13.163
1433434_at	AW551984	expressed sequence AW551984	chr9 A5.1	NM_178737	Mm.208855	ENSMUSG00000038112	(W*) Large Sample Approx. w/ corr. for tied ranks	60	60	2437	-6.26169	3.80824e-10	4.51988e-07	6.8631	6.46362	0.399483	6.8	6.4315	6.795	7.137	5.749	7.683	6.803	6.797	6.672	6.635	6.745	7.222	6.988	6.784	6.74	6.855	7.244	7	6.685	6.63	7.463	6.984	6.736	7.116	6.691	6.669	6.732	6.911	6.999	6.626	7.079	6.821	6.548
1438838_at	B230206F22Rik	RIKEN cDNA B230206F22 gene	chrX D|X 42.0 cM	XM_001472537 /// XM_001474582 /// XM_001479486	Mm.259724	---	(W*) Large Sample Approx. w/ corr. for tied ranks	60	60	2463	-6.12523	9.05554e-10	1.04721e-06	9.02512	8.52747	0.49765	8.98	8.532	8.639	9.192	9.075	9.859	8.882	8.836	8.954	8.656	8.989	9.003	8.964	8.938	8.803	8.69	9.451	9.496	9.347	8.934	9.864	9.331	9.18	9.265	8.789	8.576	9.479	8.997	9.066	9.189	9.151	8.617	8.626
1446278_at	---	---	---	---	Mm.446257	---	(W*) Large Sample Approx.	60	60	2487	-5.99919	1.98299e-09	2.23587e-06	8.89947	8.32172	0.57775	9.045	8.4705	8.264	9.258	9.017	8.341	9.422	9.259	9.195	9.47	9.573	8.26	9.242	8.616	8.938	9.185	8.376	8.923	8.403	8.868	9.037	7.549	9.291	8.967	9.07	9.493	9.307	9.485	9.349	8.764	7.259	8.695	9.145
1457930_at	Kdm5c	lysine (K)-specific demethylase 5C	chrX F2-F4|X 64.0 cM	NM_013668	Mm.142655	---	(W*) Large Sample Approx. w/ corr. for tied ranks	60	60	2503	-5.9153	3.31275e-09	3.64411e-06	9.0181	8.45813	0.559967	9.1205	8.5985	8.459	9.216	9.622	8.17	9.245	9.216	9.276	9.775	9.533	8.607	8.991	8.576	8.962	9.18	8.189	8.952	8.756	8.413	9.554	8.437	9.407	9.255	9.169	9.887	9.351	9.569	9.533	8.962	8.122	8.952	9.112
1440123_at	---	---	---	---	---	---	(W*) Large Sample Approx. w/ corr. for tied ranks	60	60	2531.5	-5.7657	8.13197e-09	8.73238e-06	8.75648	8.17215	0.584333	8.668	8.0745	8.293	8.875	9.337	8.7	8.516	9.197	8.17	8.276	8.471	9.986	8.483	8.83	8.624	8.583	8.169	8.687	9.161	8.861	8.506	9.885	8.337	8.674	9.07	8.2	8.576	8.861	8.493	8.707	9.05	8.224	8.874
1421895_at	Eif2s3x /// LOC100048746	eukaryotic translation initiation factor 2, subunit 3, structural gene X-linked /// similar to translation initiation factor eIF-2 gamma subunit	chrX C-D|X 32.0 cM	NM_012010 /// XM_001481129	Mm.218851	ENSMUSG00000035150	(W*) Large Sample Approx. w/ corr. for tied ranks	60	60	2571.5	-5.55571	2.76481e-08	2.8999e-05	9.9443	9.2316	0.7127	10.24	9.3325	10.315	10.377	10.283	7.202	10.537	10.378	9.297	9.682	10.693	10.779	10.622	10.305	10.608	10.352	10.348	9.139	10.411	9.499	7.742	10.513	9.997	8.486	10.373	9.353	10.701	9.666	9.711	10.135	9.821	10.357	8.792
1422789_at	Aldh1a2	aldehyde dehydrogenase family 1, subfamily A2	chr9 D|9 42.0 cM	NM_009022	Mm.42016	ENSMUSG00000013584	(W*) Large Sample Approx. w/ corr. for tied ranks	60	60	2605.5	-5.37726	7.56286e-08	7.7521e-05	8.39535	7.92692	0.468433	8.429	7.9525	7.618	8.8	7.291	9.61	8.268	8.301	8.182	8.014	8.509	8.097	8.474	7.75	8.329	8.477	9.188	8.253	8.231	8.905	8.557	7.985	8.964	8.226	8.567	7.39	8.26	7.526	8.315	8.669	8.356	8.206	8.484
1438893_at	5530601H04Rik	RIKEN cDNA 5530601H04 gene	chrX D	XM_001479596	Mm.242968	---	(W*) Large Sample Approx. w/ corr. for tied ranks	60	60	2638.5	-5.20405	1.94989e-07	0.000195427	6.47815	6.13743	0.340717	6.452	6.123	6.174	6.468	6.763	5.642	6.469	7.101	6.6	6.666	6.411	6.064	6.307	6.344	6.173	6.18	6.505	6.317	6.596	6.254	5.818	6.383	6.922	6.356	6.83	6.855	6.598	6.803	7.132	6.928	6.14	6.161	6.101
1452007_at	Vamp7	vesicle-associated membrane protein 7	chrX|X 0.5 cM	NM_011515	Mm.1517	ENSMUSG00000051412	(W*) Large Sample Approx. w/ corr. for tied ranks	60	60	2647	-5.15942	2.47715e-07	0.000242874	8.93332	8.46415	0.469167	8.9805	8.544	8.201	8.997	8.181	9.389	9.011	9.022	8.237	8.444	9.272	9.386	9.18	8.759	8.903	8.961	9.419	9.165	9.108	8.647	9.137	9.399	8.976	8.542	8.787	8.51	9.218	8.896	9.079	9.162	9.331	8.853	7.78
1431818_at	1700012B15Rik	RIKEN cDNA 1700012B15 gene	chr12 A1.1	XM_001474315 /// XM_001477246 /// XR_035176 /// XR_035415	Mm.471636	---	(W*) Large Sample Approx. w/ corr. for tied ranks	60	60	2682.5	-4.97313	6.5881e-07	0.000632191	10.5421	10.3601	0.181967	10.553	10.365	9.963	10.58	10.919	10.859	10.338	10.33	10.482	10.586	10.339	10.439	10.463	10.198	10.393	10.218	10.709	10.7	10.545	10.574	10.897	10.606	10.508	10.675	10.526	10.643	10.633	10.672	10.77	10.639	10.479	10.136	10.668
1441450_s_at	Kdm5c	lysine (K)-specific demethylase 5C	chrX F2-F4|X 64.0 cM	NM_013668	Mm.142655	ENSMUSG00000025332	(W*) Large Sample Approx. w/ corr. for tied ranks	60	60	2706	-4.8498	1.23585e-06	0.00116121	8.38048	8.14528	0.2352	8.3905	8.116	8.53	8.056	8.498	7.926	8.375	8.396	8.082	8.385	8.364	8.888	8.247	8.567	8.445	8.382	7.827	8.222	8.442	8.297	8.032	8.735	8.123	8.237	8.628	8.637	8.022	8.054	8.163	8.245	8.576	8.094	8.384
1452296_at	Slit3	slit homolog 3 (Drosophila)	---	NM_011412	Mm.202457	ENSMUSG00000056427	(W*) Large Sample Approx. w/ corr. for tied ranks	60	60	4552.5	4.84196	1.28563e-06	0.00118334	7.92222	8.11478	-0.192567	7.8915	8.13	8.033	7.952	7.561	7.713	8.102	7.615	7.876	7.73	7.759	7.907	8.039	7.825	7.985	8.263	8.069	7.956	7.992	7.602	7.759	8.406	8.144	7.755	7.813	7.783	7.776	7.876	7.985	8.133	8.108	8.031	7.996
1447329_at	---	---	---	---	---	---	(W*) Large Sample Approx. w/ corr. for tied ranks	60	60	4549.5	4.82628	1.39105e-06	0.00125476	5.42668	5.5982	-0.171517	5.44	5.565	5.563	5.398	5.501	5.38	5.435	5.388	5.438	5.477	5.544	5.468	5.442	5.156	5.379	5.447	5.421	5.286	5.521	5.741	5.293	5.551	5.481	5.361	5.489	5.492	5.238	5.371	5.498	5.437	5.5	5.341	5.27
1430269_at	Mybphl	myosin binding protein H-like	chr3 F3	NM_026831	Mm.75201	ENSMUSG00000068745	(W*) Large Sample Approx. w/ corr. for tied ranks	60	60	4539	4.77105	1.83272e-06	0.00162073	7.60805	7.93468	-0.326633	7.5815	7.8855	7.79	7.847	7.43	7.621	7.924	7.948	7.59	7.778	7.41	7.822	7.571	7.893	7.906	7.556	7.488	7.543	7.421	8.001	7.657	7.296	7.643	7.406	7.706	7.138	7.962	7.088	7.442	8.059	7.985	7.4	7.893
1426498_at	Kdm5c	lysine (K)-specific demethylase 5C	chrX F2-F4|X 64.0 cM	NM_013668	Mm.142655	ENSMUSG00000025332	(W*) Large Sample Approx. w/ corr. for tied ranks	60	60	2780	-4.46137	8.14388e-06	0.0070634	6.75437	6.50205	0.252317	6.77	6.463	6.665	6.757	7.477	6.181	6.77	6.874	6.851	7.364	6.877	6.845	6.792	6.967	7.146	7.408	6.315	6.534	6.491	6.826	6.033	6.712	6.609	6.357	6.856	7.329	6.984	6.446	6.56	6.647	5.785	6.983	6.831
1429159_at	Itih5	inter-alpha (globulin) inhibitor H5	chr2 A1	NM_172471	Mm.313876	ENSMUSG00000025780	(W*) Large Sample Approx. w/ corr. for tied ranks	60	60	2794	-4.38788	1.14458e-05	0.00973997	10.002	9.65847	0.34355	9.965	9.711	9.956	10.338	9.063	10.72	10.049	9.839	9.61	9.804	9.927	10.3	10.504	10.11	10.286	10.082	10.377	9.838	9.808	9.89	10.523	9.953	10.049	9.665	10.037	10.499	10.157	10.614	10.468	10.105	9.534	9.974	9.755
1418454_at	Mfap5	microfibrillar associated protein 5	chr6 F1	NM_015776	Mm.41931	ENSMUSG00000030116	(W*) Large Sample Approx. w/ corr. for tied ranks	60	60	2801.5	-4.34856	1.37031e-05	0.0114449	10.085	9.80143	0.283567	10.1085	9.766	10.015	10.416	8.842	10.306	9.881	9.802	10.077	10.195	10.176	10.114	10.23	10.318	10.25	10.103	10.377	9.738	9.448	10.161	9.94	10.23	10.018	9.832	10.063	10.586	10.141	10.519	10.452	9.853	10.038	10.394	9.958
1448201_at	Sfrp2	secreted frizzled-related protein 2	chr3 E3|3 38.5 cM	NM_009144	Mm.19155	ENSMUSG00000027996	(W*) Large Sample Approx. w/ corr. for tied ranks	60	60	4440.5	4.25405	2.09937e-05	0.0172152	11.0337	11.456	-0.422333	11.154	11.528	11.55	10.884	8.275	11.365	11.505	11.196	10.95	11.283	11.086	11.255	10.924	11.381	10.061	10.689	11.585	10.734	11.057	11.367	11.548	11.841	11.584	10.873	11.445	10.335	10.544	11.31	11.548	11.016	11.505	10.601	10.96
1460318_at	Csrp3	cysteine and glycine-rich protein 3	chr7 B4	NM_013808	Mm.17235	ENSMUSG00000030470	(W*) Large Sample Approx. w/ corr. for tied ranks	60	60	2820.5	-4.24882	2.14895e-05	0.0173071	8.56278	8.2237	0.339083	8.556	8.323	8.433	9.041	8.243	8.75	8.366	8.041	8.67	8.334	8.326	8.265	8.793	8.693	8.048	8.65	7.974	9.101	8.509	8.388	8.447	8.356	8.149	8.432	8.385	8.685	8.822	8.91	9.399	8.639	8.695	8.455	8.613
1451031_at	Sfrp4	secreted frizzled-related protein 4	chr13 A2|13 7.0 cM	NM_016687	Mm.42095	ENSMUSG00000021319	(W*) Large Sample Approx. w/ corr. for tied ranks	60	60	2827	-4.21474	2.50069e-05	0.0197866	9.17085	8.89678	0.274067	9.203	8.8755	9.199	9.428	8.327	9.444	8.994	9.2	9.229	9.224	9.755	9.615	9.453	9.227	9.434	9.045	9.665	8.843	8.674	9.152	9.407	9.26	8.93	9.152	8.907	9.178	8.996	9.269	9.177	8.994	8.827	9.029	8.786
1426690_a_at	Srebf1	sterol regulatory element binding transcription factor 1	chr11 B2	NM_011480	Mm.278701	ENSMUSG00000020538	(W*) Large Sample Approx. w/ corr. for tied ranks	60	60	4430.5	4.20158	2.6506e-05	0.0206111	10.7328	10.8675	-0.134717	10.7075	10.8565	11.133	10.536	10.884	10.683	11.015	10.583	10.845	10.784	10.853	10.607	10.753	10.687	11.033	10.711	10.839	10.68	10.847	10.763	10.697	10.507	10.732	10.75	10.853	10.681	10.605	10.736	10.695	10.713	10.585	10.901	11.047
1419015_at	Wisp2	WNT1 inducible signaling pathway protein 2	chr2 H3	NM_016873	Mm.13828	ENSMUSG00000027656	(W*) Large Sample Approx. w/ corr. for tied ranks	60	60	4414.5	4.11759	3.8285e-05	0.0287809	8.54888	8.81145	-0.262567	8.536	8.8145	8.754	8.418	8.287	8.149	8.352	8.395	8.614	8.408	8.745	8.886	8.636	8.851	8.304	8.631	8.983	8.129	8.409	8.244	8.301	8.945	8.578	8.497	8.525	8.433	8.392	8.522	8.903	8.269	9.04	8.156	8.565
1441449_at	Kdm5c	lysine (K)-specific demethylase 5C	chrX F2-F4|X 64.0 cM	NM_013668	Mm.142655	---	(W*) Large Sample Approx. w/ corr. for tied ranks	60	60	2845.5	-4.11757	3.82886e-05	0.0287809	8.46413	8.27075	0.193383	8.452	8.2665	8.34	8.386	8.876	8.451	8.193	8.292	8.611	8.514	8.322	8.574	8.324	8.444	8.453	8.482	8.151	8.171	8.489	8.548	8.491	8.561	8.145	8.545	8.112	8.654	8.214	8.602	8.389	8.388	8.883	8.307	9.057
1421114_a_at	Epyc	epiphycan	chr10 C2-C3|10 55.0 cM	NM_007884	Mm.148886	ENSMUSG00000019936	(W*) Large Sample Approx. w/ corr. for tied ranks	60	60	2866	-4.01	6.07183e-05	0.0448927	8.66295	8.24617	0.416783	8.6585	8.1835	8.559	9.478	7.373	9.682	8.324	8.838	8.776	9.088	8.389	9.113	8.685	8.825	8.438	8.228	9.359	8.578	8.607	8.597	9.194	8.505	8.977	8.598	8.519	8.213	9.366	8.378	8.579	8.986	8.437	8.124	7.169
[truncated: 89 more columns]

## Sheet: E. Lung
Probe Set ID	Gene Symbol	Gene Title	Chromosomal Location	RefSeq	UniGene ID	Ensembl	Method	n (F)	n (M)	W	W*	p-value	adj. p (Benjamini/Hochberg)	Mean (F)	Mean (M)	Mean (F-M)	Median (F)	Median (M)	F_LUNG_n0001_R4435LU.CEL	F_LUNG_n0002_R4436LU.CEL	F_LUNG_n0003_R4437LU.CEL	F_LUNG_n0004_R4438LU.CEL	F_LUNG_n0005_R4439LU.CEL	F_LUNG_n0006_R4440LU.CEL	F_LUNG_n0007_R4441LU.CEL	F_LUNG_n0008_R4442LU.CEL	F_LUNG_n0009_R4443LU.CEL	F_LUNG_n0010_R4444LU.CEL	F_LUNG_n0011_R4445LU.CEL	F_LUNG_n0012_R4446LU.CEL	F_LUNG_n0013_R4447LU.CEL	F_LUNG_n0014_R4448LU.CEL	F_LUNG_n0015_R4449LU.CEL	F_LUNG_n0016_R4450LU.CEL	F_LUNG_n0017_R4451LU.CEL	F_LUNG_n0018_R4452LU.CEL	F_LUNG_n0019_R4453LU.CEL	F_LUNG_n0020_R4456LU.CEL	F_LUNG_n0021_R4457LU.CEL	F_LUNG_n0022_R4459LU-re.CEL	M_LUNG_n0023_R4460LU.CEL	M_LUNG_n0024_R4463LU.CEL	M_LUNG_n0025_R4464LU.CEL	M_LUNG_n0026_R4465LU.CEL	M_LUNG_n0027_R4466LU.CEL	M_LUNG_n0028_R4467LU.CEL	M_LUNG_n0029_R4468LU.CEL	M_LUNG_n0030_R4469L.CEL	M_LUNG_n0031_R4470L.CEL
1422247_a_at	Uty	ubiquitously transcribed tetratricopeptide repeat gene, Y chromosome	chrY A1	NM_009484	Mm.20477	ENSMUSG00000068457	(W*) Large Sample Approx. w/ corr. for tied ranks	22	22	737	5.68058	1.34242e-08	4.04103e-05	3.64559	6.53209	-2.88651	3.64044	6.5977	4.30683	3.67208	3.71231	3.64044	3.68378	3.26241	3.5687	4.20264	3.74961	3.41871	3.38175	3.66001	3.37134	3.53301	3.42542	3.63024	3.5031	3.64044	4.01612	3.85929	3.72971	3.23499	6.7383	6.54612	6.23826	6.60979	6.56595	6.58562	6.4504	6.77477	6.74195
1417210_at	Eif2s3y	eukaryotic translation initiation factor 2, subunit 3, structural gene Y-linked	chrY A1	NM_012011	Mm.250909	ENSMUSG00000069049	(W*) Large Sample Approx.	22	22	737	5.68038	1.34399e-08	4.04103e-05	3.10058	8.05983	-4.95925	2.99681	8.17412	3.22476	3.63575	2.90796	3.53067	3.44426	2.56059	2.93748	3.60016	2.90488	2.83526	2.80278	2.97726	3.3538	3.15957	2.87139	3.14956	2.95493	3.35079	2.78313	2.89908	3.01636	3.31232	7.72752	8.40495	7.65986	8.27119	7.05344	7.73121	7.49833	7.85278	8.24833
1424903_at	Kdm5d	lysine (K)-specific demethylase 5D	chrY A1	NM_011419	Mm.262676	ENSMUSG00000056673	(W*) Large Sample Approx.	22	22	737	5.68038	1.34399e-08	4.04103e-05	2.62332	6.43521	-3.81188	2.60588	6.56846	2.46473	2.5825	2.74556	2.5883	2.66319	2.60624	2.54423	2.53153	2.77591	2.64617	2.73061	2.55415	2.85187	2.68973	2.43172	2.55292	2.65276	2.37389	2.78657	2.47182	2.86323	2.60552	6.13493	6.52704	6.37881	6.46936	5.5974	6.31684	5.39988	6.65589	6.61251
1426438_at	Ddx3y	DEAD (Asp-Glu-Ala-Asp) box polypeptide 3, Y-linked	chrY A1	NM_012008	Mm.302938	---	(W*) Large Sample Approx.	22	22	737	5.68038	1.34399e-08	4.04103e-05	2.76148	9.39784	-6.63637	2.75472	9.45521	3.07785	3.00188	2.87148	2.78774	2.49281	2.76404	2.31372	2.9373	2.75008	2.7352	2.557	2.4728	2.62572	2.86813	2.59858	2.97037	2.75936	2.81438	2.71637	3.38397	2.61392	2.63978	9.3607	9.4404	9.27756	9.5023	8.92127	8.86232	8.78233	9.37849	9.43127
1426439_at	Ddx3y	DEAD (Asp-Glu-Ala-Asp) box polypeptide 3, Y-linked	chrY A1	NM_012008	Mm.302938	ENSMUSG00000069045	(W*) Large Sample Approx.	22	22	737	5.68038	1.34399e-08	4.04103e-05	2.45657	6.76978	-4.31321	2.47542	6.83068	2.58083	2.21237	2.28023	2.79402	2.2562	2.48748	2.5579	2.40788	2.05037	2.76339	2.40104	2.15669	2.54834	2.46892	2.64197	2.62627	2.3364	2.65809	2.46353	2.58614	2.48191	2.28452	6.65468	6.90588	6.5112	6.78288	6.0386	6.34053	6.28278	6.86622	6.88588
1426598_at	Uty	ubiquitously transcribed tetratricopeptide repeat gene, Y chromosome	chrY A1	NM_009484	Mm.20477	ENSMUSG00000068457	(W*) Large Sample Approx.	22	22	737	5.68038	1.34399e-08	4.04103e-05	2.95207	6.11698	-3.16491	2.95532	6.25879	2.79347	2.8187	2.7357	2.951	2.73286	2.90597	3.05005	3.13079	2.84729	2.61604	2.87602	3.42866	3.06318	3.09043	2.57205	3.02932	2.95964	3.1937	2.97329	3.30179	3.39261	2.48291	5.9612	6.29908	5.60288	6.3048	5.53265	5.69727	5.13116	6.22698	6.3524
1427262_at	Xist	inactive X specific transcripts	chrX D	NR_001463 /// NR_001570	Mm.274770	---	(W*) Large Sample Approx.	22	22	253	-5.68038	1.34399e-08	4.04103e-05	10.8004	3.31749	7.48289	10.7231	3.21041	11.1637	10.053	11.1279	11.3858	10.9059	11.4848	11.5145	10.2692	10.1789	10.7858	10.0414	11.2925	10.4562	10.743	10.5735	10.6043	10.4609	10.5744	11.3391	11.559	10.7032	10.3914	3.69747	3.59945	3.36449	3.8468	3.27714	5.53617	3.18597	3.01765	3.20749
1427263_at	Xist	inactive X specific transcripts	chrX D	NR_001463 /// NR_001570	Mm.274770	---	(W*) Large Sample Approx.	22	22	253	-5.68038	1.34399e-08	4.04103e-05	6.27829	3.2599	3.01839	6.32179	3.23648	5.79944	6.05192	6.35581	6.42054	7.10969	6.34548	6.9531	6.186	5.51136	6.44951	5.25435	6.12507	6.21789	5.89384	6.13463	6.31019	6.41549	6.3334	6.46674	7.37426	6.35515	6.05853	3.15208	3.33499	3.02354	3.01307	3.35381	3.01073	3.24508	3.61554	4.02331
1436936_s_at	Xist	inactive X specific transcripts	chrX D	NR_001463 /// NR_001570	Mm.274770	---	(W*) Large Sample Approx.	22	22	253	-5.68038	1.34399e-08	4.04103e-05	9.59083	6.22117	3.36966	9.5354	6.34041	10.2599	9.36385	9.52881	9.64101	9.72223	9.84826	9.9357	9.41906	9.33463	9.34728	9.45179	9.88388	9.21335	9.31629	9.85262	9.25146	9.89896	9.81656	9.88316	9.542	9.31655	9.1709	6.76206	5.82248	6.37128	6.47961	6.93296	6.94283	5.82696	5.43154	6.30955
1442153_at	---	---	---	---	Mm.426285	---	(W*) Large Sample Approx.	22	22	737	5.68038	1.34399e-08	4.04103e-05	4.7391	5.77767	-1.03857	4.80295	5.75265	4.82359	4.93811	5.09334	4.21975	4.67947	4.77536	4.85012	4.8309	4.32	4.68076	5.07974	4.88589	4.68876	4.67064	4.57212	5.11154	4.66432	4.78231	3.77898	4.83094	5.01161	4.97195	5.41365	5.61241	5.61957	5.42762	5.6286	5.67155	5.91457	5.47263	6.08072
1452077_at	Ddx3y	DEAD (Asp-Glu-Ala-Asp) box polypeptide 3, Y-linked	chrY A1	NM_012008	Mm.302938	ENSMUSG00000069045	(W*) Large Sample Approx.	22	22	737	5.68038	1.34399e-08	4.04103e-05	3.01777	8.733	-5.71523	2.9634	8.83061	3.10918	3.1586	2.92073	3.13458	2.92574	3.41742	3.05294	2.7314	2.83662	3.2511	2.86827	2.87211	3.00635	3.38148	3.00107	2.92215	2.75401	2.78443	3.3003	3.46252	2.78395	2.71598	8.73555	8.87709	8.7089	8.97216	8.19721	8.57569	8.30145	8.84336	8.81786
1452563_a_at	Kdm5d	lysine (K)-specific demethylase 5D	chrY A1	NM_011419	Mm.262676	ENSMUSG00000056673	(W*) Large Sample Approx.	22	22	737	5.68038	1.34399e-08	4.04103e-05	3.15355	4.84288	-1.68933	3.16664	4.81456	3.39933	2.61316	3.14191	3.11759	3.57588	3.00456	3.33714	3.23285	3.26513	3.02441	3.07132	2.88927	3.70186	2.72087	2.65535	2.99996	2.76373	3.43059	3.62085	3.22181	3.19137	3.39918	4.90717	4.675	4.79939	4.85775	4.58046	5.38241	4.50147	5.12353	5.30833
1457582_at	Uty	Ubiquitously transcribed tetratricopeptide repeat gene, Y chromosome	chrY A1	NM_009484	Mm.20477	---	(W*) Large Sample Approx.	22	22	737	5.68038	1.34399e-08	4.04103e-05	2.43771	3.29686	-0.859148	2.45189	3.25438	2.67282	2.56652	2.56711	2.53709	2.47562	2.45321	2.52825	2.34418	2.38204	2.4023	2.53883	2.34238	2.38735	2.416	2.22629	2.20699	2.30344	2.30812	2.45057	2.49239	2.4971	2.53097	3.14062	3.03705	3.11411	2.9918	3.10749	2.99901	3.06606	3.83913	3.22191
1457945_at	---	---	---	---	Mm.453447	---	(W*) Large Sample Approx.	22	22	737	5.68038	1.34399e-08	4.04103e-05	3.46966	5.78802	-2.31836	3.49555	5.78052	3.76484	3.72367	3.79179	3.36181	3.25303	3.29963	3.73346	3.26425	3.20848	3.25435	3.61471	3.66158	3.69554	3.61324	3.20733	3.05397	3.12524	3.4578	3.53329	3.63906	3.67335	3.40219	5.71185	5.9561	5.75616	6.12233	5.46106	6.25656	5.42858	5.74789	5.81679
1459565_at	Uty	ubiquitously transcribed tetratricopeptide repeat gene, Y chromosome	chrY A1	NM_009484	Mm.20477	---	(W*) Large Sample Approx.	22	22	737	5.68038	1.34399e-08	4.04103e-05	3.99551	6.5389	-2.54339	4.01656	6.5123	3.56002	3.8348	3.68721	4.10995	3.98031	3.86533	4.02109	3.93937	4.34834	3.81211	3.98115	4.55948	3.91321	4.17723	4.01547	4.05356	4.01764	4.02601	4.10121	4.17933	4.20336	3.51509	6.53166	6.74469	6.2092	6.69102	6.5775	6.45081	5.88903	6.28965	6.73897
1423744_x_at	Eif2s3x	eukaryotic translation initiation factor 2, subunit 3, structural gene X-linked	chrX C-D|X 32.0 cM	NM_012010	Mm.218851	ENSMUSG00000035150	(W*) Large Sample Approx.	22	22	255	-5.63343	1.7666e-08	4.97971e-05	11.0976	10.6261	0.471509	11.1103	10.6226	10.7927	10.9854	11.1257	11.1457	11.067	11.1894	11.1736	11.1882	11.145	11.1655	11.1587	11.0966	11.1083	11.1123	11.2334	11.0479	11.2237	11.0942	11.0151	11.102	10.8907	11.0858	10.5677	10.492	10.589	10.5881	10.4927	10.5824	10.6364	10.621	10.6368
1431418_at	C030026M15Rik	RIKEN cDNA C030026M15 gene	chrY A1	AK049876	---	---	(W*) Large Sample Approx. w/ corr. for tied ranks	22	22	734	5.61016	2.02145e-08	5.36291e-05	4.14726	5.29057	-1.14331	4.10236	5.2874	3.95826	4.03644	4.29583	4.00925	4.23967	3.99423	4.06978	4.14588	4.43477	4.04425	4.29442	4.41661	4.00364	4.64347	4.17776	3.98912	3.918	4.08634	4.11839	3.80289	4.31779	4.243	5.00669	5.25991	5.292	5.26054	4.85336	5.70045	4.91167	5.54835	5.49222
1444157_a_at	Kdm5c	lysine (K)-specific demethylase 5C	chrX F2-F4|X 64.0 cM	NM_013668	Mm.142655	---	(W*) Large Sample Approx.	22	22	257	-5.58648	2.31711e-08	5.80579e-05	8.26665	7.86938	0.397275	8.27523	7.85344	8.23245	8.50051	7.94793	8.22462	8.1642	8.30454	8.26292	8.16613	8.24911	8.33906	8.2773	8.21332	8.32319	8.40889	8.3012	8.27819	8.27315	8.13881	8.13158	8.39567	8.36333	8.37025	7.9107	7.92403	7.74537	7.85671	7.78116	8.01774	7.6444	7.84816	7.89282
1431642_at	Eif2s3y	eukaryotic translation initiation factor 2, subunit 3, structural gene Y-linked	chrY A1	NM_012011	Mm.250909	---	(W*) Large Sample Approx.	22	22	729	5.49259	3.96071e-08	9.40169e-05	3.03902	3.56493	-0.525903	3.01852	3.50329	3.4695	3.02194	3.14925	2.93344	3.1607	2.98691	3.12222	2.91701	2.83491	3.04904	3.11253	2.98682	2.92396	2.86724	3.0789	3.06594	3.0151	3.01473	3.09176	2.90826	3.23057	2.9178	3.4344	3.65909	3.33502	3.72304	3.81035	3.65962	3.44939	3.59146	3.37059
1441450_s_at	Kdm5c	lysine (K)-specific demethylase 5C	chrX F2-F4|X 64.0 cM	NM_013668	Mm.142655	ENSMUSG00000025332	(W*) Large Sample Approx.	22	22	266	-5.37523	7.64844e-08	0.000172476	5.29593	4.96412	0.331817	5.26442	5.01596	5.6613	5.19105	5.27511	5.44625	5.3434	5.24938	5.5069	5.13243	5.19521	5.13574	5.07944	5.10384	5.17733	5.32116	5.17124	5.3401	5.2765	5.47454	5.24932	5.44791	5.25373	5.47869	5.01838	4.80581	5.06562	5.0748	5.18586	5.01355	5.10491	4.97448	4.85647
1446278_at	---	---	---	---	Mm.446257	---	(W*) Large Sample Approx.	22	22	267	-5.35176	8.71035e-08	0.000187069	7.55661	7.00894	0.547667	7.60846	7.01286	7.26947	7.2332	7.79034	7.21156	7.61396	7.80328	7.61033	7.5409	7.31568	7.68827	7.19971	7.71503	7.56016	7.4244	7.43347	7.51237	7.80818	7.77078	7.60659	7.6668	7.73121	7.73965	7.07706	6.89112	7.0562	6.95476	6.85025	7.48865	6.68179	7.13024	7.07886
1417921_at	2610029G23Rik	RIKEN cDNA 2610029G23 gene	chrX C3	NM_026312	Mm.273405	ENSMUSG00000031226	(W*) Large Sample Approx.	22	22	272	-5.2344	1.65526e-07	0.000324581	8.46945	8.05279	0.416656	8.4767	8.03713	8.22514	8.27502	8.41576	8.55105	8.46631	8.42207	8.51193	8.76504	8.57144	8.77411	8.70216	8.56588	8.45599	8.23455	8.48709	8.64532	8.29499	8.52969	8.24713	8.40637	8.25278	8.52801	7.91347	7.93175	7.93925	8.06013	7.6705	7.8465	8.1361	8.31751	8.19347
1446234_at	---	---	---	---	Mm.446257	---	(W*) Large Sample Approx.	22	22	272	-5.2344	1.65526e-07	0.000324581	8.0364	7.55326	0.48314	8.04804	7.57099	8.00515	7.6333	8.19793	8.35411	8.1113	8.48091	8.24637	8.25212	7.81496	7.96661	7.74234	8.35633	7.76365	7.76009	8.04735	7.84397	8.25709	8.04874	7.86898	8.15945	7.81569	8.07433	7.4998	7.45491	7.3381	7.40238	7.1154	7.66665	7.4531	7.59161	7.65288
1425039_at	Itgbl1	integrin, beta-like 1	chr14 E5	NM_145467	Mm.383176	ENSMUSG00000032925	(W*) Large Sample Approx.	22	22	717	5.21092	1.87903e-07	0.00035311	5.39708	6.09531	-0.698236	5.34498	6.15956	5.31269	5.89394	5.52814	5.44388	5.4896	4.57952	5.27676	5.98533	5.25912	5.32982	5.35907	5.26152	5.62333	5.31431	5.33089	5.77394	5.54298	5.23749	5.27917	5.47662	4.95476	5.48278	5.85325	6.22078	6.51844	6.15951	6.24432	6.15961	5.59403	5.68855	5.81569
1447329_at	---	---	---	---	---	---	(W*) Large Sample Approx.	22	22	715	5.16398	2.41756e-07	0.000436138	2.95748	3.6212	-0.663716	2.96382	3.63431	2.8333	2.98464	2.94931	2.78923	3.2406	2.97176	2.83104	3.02864	3.15022	2.94596	2.7227	2.97501	2.96094	3.14685	2.78876	2.99649	2.9667	3.08444	2.93405	2.98288	2.8319	2.9491	3.013	3.09028	2.97462	3.72551	3.15347	3.85812	3.49772	3.77629	4.53851
1445265_at	---	---	---	---	---	---	(W*) Large Sample Approx. w/ corr. for tied ranks	22	22	714	5.14069	2.73737e-07	0.000474838	3.38527	3.82864	-0.443377	3.37379	3.81835	3.2708	3.46625	3.4891	3.12465	3.3669	3.32031	3.38049	3.3854	3.30783	3.4526	3.54444	3.38376	3.73367	3.72892	3.58128	3.23401	3.24635	3.337	2.99218	3.30179	3.46105	3.36709	3.79975	3.98776	3.48311	3.59617	3.57048	4.05924	4.27731	4.17002	4.22571
1435348_at	D930009K15Rik	RIKEN cDNA D930009K15 gene	chrX C	AK148627	---	---	(W*) Large Sample Approx.	22	22	277	-5.11703	3.1038e-07	0.000518461	8.34835	7.88238	0.465968	8.32652	7.83884	8.41502	8.55279	8.17286	8.5875	8.26976	8.4751	8.31364	8.46329	8.09641	8.27065	8.07666	8.31983	8.30717	8.45755	8.25883	8.31776	8.24082	8.38326	8.50482	8.43469	8.3332	8.41205	7.85734	7.84747	7.64749	7.82726	7.74376	8.26544	7.92	7.73367	7.99363
1433697_at	Patl1	protein associated with topoisomerase II homolog 1 (yeast)	chr19 A	NM_172635	Mm.42711	ENSMUSG00000046139	(W*) Large Sample Approx.	22	22	709	5.02314	5.08329e-07	0.000818791	8.64798	8.81446	-0.166477	8.65221	8.81906	8.54123	8.79159	8.5992	8.4641	8.59241	8.74428	8.56504	8.67681	8.62517	8.7145	8.7059	8.66795	8.65334	8.72312	8.65242	8.59134	8.69752	8.62482	8.63219	8.65201	8.61315	8.72744	8.84424	8.83911	8.73057	8.81878	8.86351	8.87298	8.80963	8.78373	8.80788
1428214_at	Tomm7	translocase of outer mitochondrial membrane 7 homolog (yeast)	chr5 A3	NM_025394	Mm.291868	ENSMUSG00000028998	(W*) Large Sample Approx.	22	22	286	-4.90578	9.30573e-07	0.00135386	9.94008	9.62491	0.315169	9.93475	9.66499	10.0157	9.67015	9.9548	9.81469	9.73407	9.92388	10.1615	9.85938	10.1884	9.97612	10.2447	9.94267	10.0136	9.8786	10.0879	9.9386	9.93684	9.93266	9.76349	9.83006	9.93131	9.8826	9.81104	9.7372	9.82926	9.92347	9.76388	9.69367	9.56862	9.72053	9.67242
1440123_at	---	---	---	---	---	---	(W*) Large Sample Approx.	22	22	286	-4.90578	9.30573e-07	0.00135386	4.24667	3.83697	0.409704	4.24574	3.8419	4.04746	4.23772	4.11277	4.56585	4.52457	4.60353	4.33697	4.49459	4.17737	4.13503	4.4435	4.3368	4.03345	3.84473	4.25377	4.11876	4.3621	4.17	4.2794	3.99922	3.97773	4.3715	3.74305	3.7072	3.83435	3.86417	3.66937	4.14061	4.08701	3.72477	3.84614
1444158_at	Kdm5c	lysine (K)-specific demethylase 5C	chrX F2-F4|X 64.0 cM	NM_013668	Mm.142655	---	(W*) Large Sample Approx.	22	22	286	-4.90578	9.30573e-07	0.00135386	8.28784	7.9413	0.346542	8.3016	7.94676	8.23855	8.3257	8.11457	8.41742	8.21747	8.28697	8.41532	8.41921	8.31289	8.3814	8.21507	8.43821	8.2776	7.96702	8.41943	8.4014	8.18119	8.29032	8.2296	8.4091	8.05735	8.31662	7.97957	8.0047	7.86005	7.86307	7.68896	7.7562	7.53543	7.87505	7.96063
1436347_a_at	5530601H04Rik	RIKEN cDNA 5530601H04 gene	chrX D	XM_001479596	Mm.242968	---	(W*) Large Sample Approx.	22	22	288	-4.85883	1.18079e-06	0.00166422	6.08956	5.41128	0.678286	6.12501	5.48944	5.50836	6.36778	6.05009	5.87497	6.57779	5.59609	5.85081	6.38012	6.18048	6.17829	6.42653	5.76881	6.17629	5.81972	6.45711	6.33886	6.05959	6.32756	5.77325	5.99056	6.07374	6.1936	5.77714	5.5343	5.562	5.80434	5.34036	5.30108	4.80092	5.67101	5.49149
1419240_at	Tex14	testis expressed gene 14	chr11 C	NM_031386	Mm.440758	ENSMUSG00000010342	(W*) Large Sample Approx.	22	22	289	-4.83536	1.32904e-06	0.00176297	5.84411	5.24984	0.594274	5.82181	5.29053	6.08779	5.50404	6.00264	5.91908	6.23841	6.38026	5.55646	5.46005	5.64403	5.72454	6.30788	6.27526	5.49549	6.20262	6.09274	5.36086	5.41822	5.59447	6.45907	5.33935	6.12199	5.3852	5.32077	5.29003	4.96817	5.44575	5.10093	5.37204	5.41412	5.58015	5.1806
1428906_at	Gtf2h5	general transcription factor IIH, polypeptide 5	chr17 A1	NM_181392	Mm.303441	ENSMUSG00000034345	(W*) Large Sample Approx.	22	22	289	-4.83536	1.32904e-06	0.00176297	9.35068	9.12515	0.22553	9.34826	9.14975	9.59777	9.34003	9.19109	9.42118	9.44861	9.20462	9.51513	9.17116	9.44815	9.26813	9.46468	9.47567	9.35648	9.25901	9.24529	9.2562	9.42588	9.42482	9.37171	9.27221	9.32248	9.23472	9.232	9.07909	9.11668	9.16374	9.35237	9.17306	9.11456	9.24897	9.01252
1427672_a_at	Kdm6a	lysine (K)-specific demethylase 6A	chrX A1.2-A1.3|X 5.5 cM	NM_009483	Mm.257498	ENSMUSG00000037369	(W*) Large Sample Approx.	22	22	290	-4.81189	1.49511e-06	0.0019266	9.51306	9.09002	0.42304	9.45808	9.06047	9.74107	9.3973	9.70913	9.78719	9.43233	9.98269	9.62819	9.36949	9.13424	9.58915	9.16299	9.6954	9.38459	9.46888	9.39648	9.26173	9.44728	9.4204	9.75534	9.61665	9.52396	9.38283	8.8683	8.74339	8.8912	8.87245	8.8725	9.30175	9.35246	9.06182	9.24911
1449182_at	Retn	resistin	chr8 A1|8 0.37 cM	NM_022984	Mm.1181	ENSMUSG00000012705	(W*) Large Sample Approx.	22	22	291	-4.78842	1.68103e-06	0.002106	9.03722	8.16437	0.872853	9.04881	8.11017	8.59215	9.44195	9.32705	9.07161	9.53455	8.57657	8.91581	9.21114	9.73367	8.40887	8.50275	8.88133	9.09363	9.02601	9.24388	9.69614	8.68421	8.72576	8.78569	9.52635	9.37314	8.46671	7.58518	8.39813	8.29007	8.66969	8.93423	8.01456	9.06441	8.84822	7.87165
1422441_x_at	Cdk4	cyclin-dependent kinase 4	chr10 D3	NM_009870	Mm.6839	ENSMUSG00000006728	(W*) Large Sample Approx.	22	22	292	-4.76494	1.88907e-06	0.00230267	9.31264	9.12972	0.182913	9.31863	9.15389	9.43571	9.44762	9.3266	9.36516	9.38645	9.359	9.32523	9.20513	9.22417	9.33524	9.31204	9.25942	9.29651	9.22374	9.34253	9.20805	9.27459	9.29091	9.39617	9.2187	9.52795	9.11704	9.22287	9.21195	8.98189	9.23093	9.16878	9.27105	9.26526	9.21261	9.19068
1428215_x_at	Tomm7	translocase of outer mitochondrial membrane 7 homolog (yeast)	chr5 A3	NM_025394	Mm.291868	ENSMUSG00000028998	(W*) Large Sample Approx.	22	22	296	-4.67105	2.9966e-06	0.00346538	9.91414	9.71949	0.194645	9.94218	9.73871	9.87272	9.73608	9.95564	9.75815	9.87842	9.94453	10.1273	9.8889	10.1984	9.9784	9.95944	9.96246	9.79266	9.79293	10.094	9.95184	9.94582	9.93983	9.77239	9.76738	9.82819	9.96555	9.85581	9.75792	9.77631	9.85772	9.79076	9.72957	9.48719	9.74786	9.74895
1429164_at	Prss36	protease, serine, 36	chr7 F3	NM_001081374	Mm.334253	ENSMUSG00000070371	(W*) Large Sample Approx.	22	22	296	-4.67105	2.9966e-06	0.00346538	6.21394	5.97091	0.243028	6.21514	5.99862	6.437	6.07491	6.29831	6.14185	6.04487	6.1572	6.04269	6.1841	6.21022	6.20745	6.2218	6.16676	6.38152	6.28221	6.22006	6.23464	6.29073	6.24071	6.39935	6.12478	6.24761	6.09781	5.99757	6.06084	6.04504	5.76817	6.27455	6.15663	5.99057	6.05356	5.9667
1423032_at	Rpl39	ribosomal protein L39	chrX F3	NM_026055	Mm.30478	ENSMUSG00000036305 /// ENSMUSG00000079641	(W*) Large Sample Approx. w/ corr. for tied ranks	22	22	296.5	-4.65964	3.16756e-06	0.0035715	6.28666	6.15879	0.12787	6.28853	6.18936	6.34751	6.31407	6.36034	6.31361	6.10022	6.23929	6.29105	6.37896	6.34547	6.26412	6.29178	6.32092	6.35718	6.3032	6.24624	6.28175	6.26133	6.28602	6.26727	6.26641	6.26741	6.20243	6.22599	6.23708	6.21797	6.24417	6.26947	6.25598	5.7977	6.20097	6.15899
1457930_at	Kdm5c	lysine (K)-specific demethylase 5C	chrX F2-F4|X 64.0 cM	NM_013668	Mm.142655	---	(W*) Large Sample Approx.	22	22	297	-4.64758	3.35852e-06	0.00369445	6.64582	6.23483	0.410984	6.66658	6.18757	6.67957	5.97533	6.91185	6.67768	6.54962	7.17822	6.986	6.41984	6.55948	6.51227	6.29257	6.75166	6.42574	6.74261	6.51678	6.65548	6.78475	6.61617	6.82347	6.93862	6.51859	6.69169	6.20885	6.10027	5.96616	6.16786	6.29536	6.50477	6.15335	6.04673	6.40315
1451090_a_at	Eif2s3x	eukaryotic translation initiation factor 2, subunit 3, structural gene X-linked	chrX C-D|X 32.0 cM	NM_012010	Mm.218851	ENSMUSG00000035150	(W*) Large Sample Approx.	22	22	298	-4.62411	3.76215e-06	0.00403992	10.5475	10.0933	0.45415	10.6505	10.1187	10.4408	10.4653	10.6719	10.6878	10.5239	10.7303	10.8199	10.694	10.6832	10.657	10.529	10.6621	10.2071	10.2189	10.7379	10.5948	10.6825	10.6079	10.0335	10.6492	10.096	10.6518	10.1048	10.0272	10.0212	10.0621	9.57998	9.65375	9.68708	10.1414	10.1498
1431818_at	1700012B15Rik	RIKEN cDNA 1700012B15 gene	chr12 A1.1	XM_001474315 /// XM_001477246 /// XR_035176 /// XR_035415	Mm.471636	---	(W*) Large Sample Approx.	22	22	299	-4.60063	4.21205e-06	0.00441786	7.84077	7.5787	0.262068	7.83411	7.59866	7.8359	8.0357	7.74264	7.95608	7.83497	7.61116	7.94751	7.98659	7.89578	7.72118	7.98889	7.69653	7.69567	7.92456	8.01747	7.82248	7.83326	7.92426	7.77916	7.75555	7.68877	7.80274	7.51759	7.67535	7.77723	7.85207	7.73859	7.56845	7.65829	7.49354	7.70537
1425299_s_at	0610038D11Rik /// EG665860 /// OTTMUSG00000010280	RIKEN cDNA 0610038D11 gene /// predicted gene, EG665860 /// predicted gene, OTTMUSG00000010280	chr19 E1 /// chr4 E2 /// chr5 E2	NM_001111273 /// NM_026306 /// XM_892701 /// XM_905419 /// XM_905813 /// XM_979932 /// XR_035742	Mm.371597	ENSMUSG00000038812 /// ENSMUSG00000070572	(W*) Large Sample Approx.	22	22	300	-4.57716	4.71326e-06	0.0048312	10.8525	10.6904	0.162125	10.8537	10.6971	11.0449	10.7466	10.8151	10.7181	10.6676	10.8515	10.9553	10.7065	10.8546	10.8568	10.9678	10.9122	10.9342	10.9016	10.8529	10.7959	10.7622	10.7951	10.9346	10.8962	10.9544	10.8313	10.6931	10.7127	10.7713	10.822	10.8226	10.6904	10.7073	10.6381	10.7107
1450852_s_at	F2r	coagulation factor II (thrombin) receptor	chr13 D1|13 47.0 cM	NM_010169	Mm.24816	ENSMUSG00000048376	(W*) Large Sample Approx.	22	22	687	4.50674	6.58299e-06	0.00659777	10.5993	10.7885	-0.18923	10.5954	10.7958	10.6205	10.6481	10.551	10.7011	10.4563	10.598	10.5894	10.744	10.5279	10.5927	10.6624	10.543	10.4935	10.6944	10.6465	10.6262	10.5718	10.5905	10.4857	10.636	10.4189	10.7866	10.8021	10.6465	10.8509	10.5017	10.6613	10.9078	10.7339	10.5933	10.7109
1441081_a_at	1110038B12Rik	RIKEN cDNA 1110038B12 gene	chr17 B1	XM_901690 /// XM_903949 /// XM_922038	Mm.28895	---	(W*) Large Sample Approx. w/ corr. for tied ranks	22	22	303.5	-4.49517	6.95156e-06	0.0068157	6.97083	6.7231	0.24773	6.88961	6.76949	7.41522	6.78569	6.87856	6.80002	6.9315	6.88595	7.40224	6.84355	6.86589	6.8897	6.66447	7.031	7.08966	6.88953	7.10112	6.87471	7.16496	6.87176	7.03911	6.93762	7.14532	6.85071	6.77141	6.72405	6.74483	6.83341	7.10185	6.77153	6.88816	6.5364	6.55611
1436242_a_at	Cklf	chemokine-like factor	chr8 D3	NM_001037841 /// NM_029295	Mm.269219	ENSMUSG00000054400	(W*) Large Sample Approx.	22	22	304	-4.48327	7.35073e-06	0.00705373	8.66049	8.40377	0.256725	8.65168	8.40735	9.20355	8.48515	8.73811	8.8462	8.60659	8.48296	8.7033	8.62495	8.76678	8.73014	8.79048	8.73839	8.60625	8.42386	8.67842	8.49979	8.61577	8.69065	8.69579	8.4756	8.53149	8.59661	8.47245	8.4417	8.30111	8.36412	8.59993	8.22452	8.51629	8.47832	8.44724
1448754_at	Rbp1	retinol binding protein 1, cellular	chr9 E3.3|9 52.0 cM	NM_011254 /// XM_001473622	Mm.279741	ENSMUSG00000046402	(W*) Large Sample Approx.	22	22	305	-4.4598	8.20365e-06	0.00755088	10.5035	10.2456	0.257882	10.5558	10.2185	10.5498	10.435	10.5688	10.5618	10.5727	10.5884	10.5685	10.4088	10.4542	10.4327	10.6042	10.5991	10.4603	10.485	10.6542	10.5642	10.5954	10.6435	10.5337	10.2584	10.4173	10.1209	10.4191	10.1929	10.2104	10.5998	10.1656	10.2997	10.1855	10.3659	10.2266
1456875_at	1810013L24Rik	RIKEN cDNA 1810013L24 gene	chr16 A3	NM_001081400 /// XM_001480138 /// XM_907664	Mm.390868	---	(W*) Large Sample Approx.	22	22	685	4.4598	8.20365e-06	0.00755088	7.60257	7.80779	-0.205223	7.62287	7.83297	7.4219	7.50214	7.62648	7.48371	7.61101	7.65206	7.66509	7.65438	7.50119	7.61927	7.61028	7.68919	7.51134	7.59572	7.66803	7.75551	7.65285	7.66169	7.47192	7.8257	7.39988	7.67712	7.80211	7.8918	7.81398	7.76534	7.1824	7.70502	7.45231	7.71032	7.8834
1452750_at	5530601H04Rik	RIKEN cDNA 5530601H04 gene	chrX D	XM_001479596	Mm.242968	---	(W*) Large Sample Approx.	22	22	306	-4.43633	9.15071e-06	0.00825412	7.0917	6.56908	0.522618	7.10019	6.67514	6.4664	7.42032	6.88834	6.86353	7.45128	6.64106	7.02448	7.43315	7.40357	6.98876	7.24126	6.87871	7.03017	7.06988	7.38081	7.37691	7.2601	7.38473	6.49031	7.1305	6.91436	7.27877	6.66833	6.5436	6.71319	6.54137	6.43536	6.54545	6.06951	6.84251	6.88869
1426498_at	Kdm5c	lysine (K)-specific demethylase 5C	chrX F2-F4|X 64.0 cM	NM_013668	Mm.142655	ENSMUSG00000025332	(W*) Large Sample Approx. w/ corr. for tied ranks	22	22	308	-4.38954	1.13593e-05	0.0096732	4.61996	4.21902	0.400944	4.6631	4.24513	4.59218	4.33097	4.86675	4.82523	4.51356	4.75619	4.37411	4.24686	4.19123	4.67182	4.30048	4.39451	4.97466	4.6371	4.71941	4.74158	4.65438	4.891	4.99789	4.70608	4.76735	4.48585	4.33402	4.15699	4.68152	3.95538	4.29088	4.66174	3.96053	4.34263	4.14693
1430288_x_at	Rps21	ribosomal protein S21	chr2 H4	NM_025587	Mm.289669	ENSMUSG00000039001	(W*) Large Sample Approx. w/ corr. for tied ranks	22	22	308	-4.38954	1.13593e-05	0.0096732	13.1697	13.0249	0.14476	13.177	13.0392	13.3318	13.0152	13.2288	13.0999	13.0897	13.2319	13.2731	13.0566	13.1883	13.2237	13.1857	13.1678	13.2128	13.1394	13.2511	13.0828	13.2291	13.1577	13.2723	13.0731	13.1683	13.0541	13.0857	13.0522	13.0503	13.1174	13.1171	12.9535	13.1101	12.9008	13.0356
1436320_at	---	---	---	---	Mm.466684	---	(W*) Large Sample Approx.	22	22	308	-4.38938	1.13674e-05	0.0096732	9.11328	8.49241	0.620868	9.09491	8.56548	9.16554	8.67636	9.36876	8.7418	8.65807	8.89951	8.96169	8.71606	9.21352	8.91885	8.36601	9.14654	9.79116	9.65342	9.22218	8.78439	9.30761	9.41972	8.94625	9.82116	9.67025	9.04328	8.37937	8.66452	9.28112	8.50463	8.6733	8.69256	8.81289	8.03038	9.04356
1422439_a_at	Cdk4 /// LOC640611	cyclin-dependent kinase 4 /// similar to Cell division protein kinase 4 (Cyclin-dependent kinase 4) (PSK-J3) (CRK3)	chr10 D3	NM_009870 /// XM_917659	Mm.6839	ENSMUSG00000006728	(W*) Large Sample Approx.	22	22	309	-4.36591	1.26595e-05	0.0103811	8.69045	8.53614	0.154302	8.67668	8.51491	8.97274	8.62945	8.69079	8.64172	8.81215	8.77319	8.85238	8.61694	8.5559	8.73956	8.69749	8.66772	8.68565	8.5549	8.7036	8.6421	8.62209	8.64914	8.80115	8.63561	8.75147	8.49409	8.7422	8.61659	8.43838	8.6721	8.47425	8.55461	8.6257	8.48871	8.49294
1429463_at	Prkaa2	protein kinase, AMP-activated, alpha 2 catalytic subunit	chr4 C6	NM_178143	Mm.48638	ENSMUSG00000028518	(W*) Large Sample Approx.	22	22	681	4.36591	1.26595e-05	0.0103811	9.25702	9.54474	-0.287719	9.27013	9.50359	9.28778	9.06819	9.37582	9.33038	9.39259	9.45797	9.2801	9.38652	9.07949	9.26017	8.88445	9.40014	9.24751	9.3102	9.25536	9.20341	9.33366	9.09535	9.39981	9.13511	9.25057	9.21998	9.36433	9.50293	9.42999	9.50424	9.30579	9.67516	9.49869	9.37266	9.63631
1415876_a_at	ENSMUSG00000059775 /// LOC100047845 /// Rps26	predicted gene, ENSMUSG00000059775 /// similar to ribosomal protein S26 /// ribosomal protein S26	chr10 D3 /// chr8 D3	NM_001111300 /// NM_013765 /// XM_001479429 /// XM_001479547	Mm.439934	ENSMUSG00000025362 /// ENSMUSG00000059775	(W*) Large Sample Approx.	22	22	310	-4.34244	1.40912e-05	0.0111496	12.7413	12.604	0.13734	12.7392	12.6104	12.662	12.5839	12.7431	12.6722	12.7809	12.8138	12.7245	12.7103	12.8215	12.8506	12.6638	12.8117	12.7523	12.7133	12.8586	12.698	12.8465	12.7353	12.755	12.6142	12.7893	12.7082	12.6593	12.6181	12.5889	12.7304	12.721	12.4758	12.6846	12.652	12.6163
1451981_at	Gtrgeo22	gene trap ROSA b-geo 22	chr10 C1|10 43.0 cM	NM_148934	Mm.22623	ENSMUSG00000020308	(W*) Large Sample Approx.	22	22	310	-4.34244	1.40912e-05	0.0111496	7.95504	7.725	0.230045	7.96281	7.73953	7.85782	7.89676	7.98394	7.90453	7.7908	7.83252	8.05315	7.76037	8.03489	8.11028	8.03251	7.96777	7.93945	7.95388	8.02076	7.95784	8.02026	7.90781	7.96987	7.82099	8.16221	8.03254	7.8056	7.66581	7.78303	7.88927	8.10062	7.83117	7.89358	7.99447	7.68957
1448357_at	EG666609 /// Snrpg	predicted gene, EG666609 /// small nuclear ribonucleoprotein polypeptide G	chr17 A3.3 /// chr6 B1	NM_026506 /// XM_984926 /// XR_035735	Mm.276802	ENSMUSG00000057278	(W*) Large Sample Approx. w/ corr. for tied ranks	22	22	310.5	-4.33085	1.48533e-05	0.01155	10.0192	9.82053	0.198722	9.99947	9.85548	9.90006	9.74151	9.98003	9.94662	9.89312	10.0068	10.122	10.1076	10.1319	10.1581	10.3012	9.90891	10.1304	9.99219	10.2029	10.0366	10.1506	9.91735	9.88292	9.87493	10.1491	9.88869	9.89541	9.63205	9.88174	9.98851	9.93308	9.90891	9.77664	9.87526	9.90285
1426497_at	Kdm5c	lysine (K)-specific demethylase 5C	chrX F2-F4|X 64.0 cM	NM_013668	Mm.142655	ENSMUSG00000025332	(W*) Large Sample Approx.	22	22	311	-4.31896	1.56764e-05	0.0119834	5.84808	5.31648	0.531598	5.93829	5.29868	6.38026	5.26613	6.17332	5.93243	5.61745	6.17979	6.27109	5.12327	5.49745	5.95237	5.73625	5.95676	6.16084	5.94416	5.76535	5.95393	5.5648	5.76857	6.22348	5.95114	5.72744	5.51149	5.41365	5.44127	5.38069	5.32351	5.67274	5.21491	5.57792	4.84166	5.16117
1435016_at	Trak2	trafficking protein, kinesin binding 2	chr1 C1.3	NM_172406	Mm.222887	ENSMUSG00000026028	(W*) Large Sample Approx. w/ corr. for tied ranks	22	22	677.5	4.2839	1.83641e-05	0.013804	9.02988	9.19417	-0.164296	9.02188	9.19308	8.91531	9.21945	9.05929	8.97218	9.06132	8.92218	8.95327	9.19097	8.94827	9.06083	8.98623	8.95381	8.97084	9.03958	9.09745	9.12017	8.92634	9.14845	9.00417	9.08031	8.78947	9.23741	9.34665	9.06756	9.19554	9.14845	9.23318	9.09947	9.0721	9.06414	9.24647
1415711_at	Arfgef1	ADP-ribosylation factor guanine nucleotide-exchange factor 1(brefeldin A-inhibited)	chr1 A2	NM_001102430 /// XM_001473166 /// XM_975420	Mm.229141	ENSMUSG00000067851	(W*) Large Sample Approx.	22	22	677	4.27202	1.93712e-05	0.0140913	9.94292	10.0558	-0.112866	9.92962	10.0456	9.99566	10.0193	10.012	9.891	10.0487	9.91277	9.87039	10.1253	9.91418	9.91623	9.98492	9.88733	9.95443	9.914	9.94302	9.98096	9.83041	9.86822	9.94882	9.91516	9.82217	9.98931	10.0329	9.96689	9.98676	9.97897	10.047	10.1287	9.99079	10.0124	10.1169
1438893_at	5530601H04Rik	RIKEN cDNA 5530601H04 gene	chrX D	XM_001479596	Mm.242968	---	(W*) Large Sample Approx.	22	22	313	-4.27202	1.93712e-05	0.0140913	4.11173	3.67906	0.432668	4.1877	3.70306	3.08158	3.96977	4.21215	4.10995	4.36606	3.78922	4.12898	3.99675	4.19448	4.32435	4.55055	3.77174	4.30312	4.22698	3.83145	4.16799	4.18092	4.62761	3.51535	4.41651	4.20316	4.48941	3.82993	3.76485	3.69599	3.76035	3.56632	3.68286	3.11487	3.73969	3.83231
1423940_at	Yif1a	Yip1 interacting factor homolog A (S. cerevisiae)	chr19 A	NM_026553	Mm.44202	ENSMUSG00000024875	(W*) Large Sample Approx.	22	22	314	-4.24855	2.15163e-05	0.0151626	9.75519	9.59467	0.160519	9.75552	9.57369	9.86033	9.70642	9.80689	9.58505	9.72644	9.70708	9.75907	9.59926	9.7423	9.7617	9.75007	9.91441	9.91748	9.81724	9.77621	9.85659	9.63935	9.75198	9.92792	9.68509	9.76053	9.56278	9.53248	9.70445	9.67565	9.65087	9.69787	9.52994	9.85986	9.72478	9.47879
1453729_a_at	Rpl37	ribosomal protein L37	chr15 A1	NM_026069	Mm.10474	ENSMUSG00000041841 /// ENSMUSG00000072692	(W*) Large Sample Approx.	22	22	314	-4.24855	2.15163e-05	0.0151626	13.5774	13.4641	0.113336	13.5824	13.4896	13.4672	13.5461	13.5883	13.5135	13.5905	13.5643	13.5754	13.5812	13.6441	13.6427	13.5836	13.5863	13.608	13.5377	13.6128	13.6418	13.6688	13.5958	13.5144	13.5325	13.5393	13.5689	13.5595	13.5424	13.5384	13.6104	13.5484	13.5108	13.3833	13.5208	13.5151
1417326_a_at	Anapc11	anaphase promoting complex subunit 11	chr11 E2	NM_001038230 /// NM_025389	Mm.21645	ENSMUSG00000025135	(W*) Large Sample Approx.	22	22	315	-4.22507	2.38864e-05	0.0158426	9.90949	9.64459	0.264901	9.9321	9.62844	10.0387	9.84047	9.97156	9.74882	9.63409	10.0032	9.94722	9.62373	9.85771	9.87859	9.95913	10.0728	10.053	10.0121	9.91697	10	9.77441	9.89384	10.0692	9.87318	10.0626	9.77752	9.97628	9.73533	9.71868	9.88781	10.1274	9.59302	9.77142	9.64181	9.62068
1422440_at	Cdk4 /// LOC640611	cyclin-dependent kinase 4 /// similar to Cell division protein kinase 4 (Cyclin-dependent kinase 4) (PSK-J3) (CRK3)	chr10 D3	NM_009870 /// XM_917659	Mm.6839	ENSMUSG00000006728	(W*) Large Sample Approx.	22	22	315	-4.22507	2.38864e-05	0.0158426	9.14081	8.93192	0.208896	9.12206	8.96467	9.23816	9.21964	9.09827	8.93713	9.24986	9.14978	9.19589	8.99455	9.05205	9.18054	9.11448	9.03985	9.3081	9.27144	9.12964	9.07898	9.09202	9.07956	9.22477	9.01666	9.46097	8.96556	9.02324	8.99831	8.94663	9.07269	9.06482	9.0869	9.08694	9.1454	9.03239
1425597_a_at	Qk	quaking	chr17 A1|17 5.9 cM	NM_021881	Mm.384135	ENSMUSG00000062078	(W*) Large Sample Approx.	22	22	675	4.22507	2.38864e-05	0.0158426	8.60389	9.01025	-0.406364	8.68945	9.00944	8.22593	8.26902	8.7771	8.52701	8.88759	8.75693	8.68836	8.44056	8.07949	8.79591	8.25941	8.31351	8.70844	8.73252	8.61434	8.98017	8.69054	8.73445	8.63807	8.84213	8.4926	8.83142	8.79616	8.74342	8.87073	8.82724	8.12695	9.28031	8.8414	9.2458	9.44017
1452580_a_at	Mrpl21	mitochondrial ribosomal protein L21	chr19 A	NM_172252	Mm.74084	ENSMUSG00000024829	(W*) Large Sample Approx.	22	22	315	-4.22507	2.38864e-05	0.0158426	8.21578	8.02203	0.193747	8.18867	8.03541	8.16265	8.16249	8.24468	8.03026	8.13504	8.08752	8.18946	8.22739	8.18788	8.17019	8.13096	8.23541	8.52282	8.2863	8.26813	8.34345	8.31035	8.19014	8.15517	8.11504	8.40522	8.18659	8.14781	8.13298	8.12897	8.12874	8.25956	8.17769	8.02034	8.20279	8.0205
1416606_s_at	Nola2	nucleolar protein family A, member 2	chr11 B1.3|11 28.5 cM	NM_026631	Mm.28203	ENSMUSG00000001056	(W*) Large Sample Approx. w/ corr. for tied ranks	22	22	315.5	-4.21349	2.5146e-05	0.0164364	9.68885	9.45899	0.229858	9.67932	9.45012	10.0208	9.51484	9.76908	9.7902	9.69063	9.66802	9.72415	9.74184	9.56823	9.64779	9.50793	9.78087	9.83917	9.52564	9.57075	9.54332	9.87952	9.51957	9.815	9.58195	10.006	9.44947	9.39618	9.56317	9.40953	9.52564	9.69311	9.44993	9.74759	9.51294	9.49141
1424925_at	Sec63	SEC63-like (S. cerevisiae)	chr10 B2|10 25.0 cM	NM_153055	Mm.214344	ENSMUSG00000019802	(W*) Large Sample Approx.	22	22	674	4.2016	2.65035e-05	0.0170762	8.4995	8.6762	-0.176698	8.51314	8.70311	8.33213	8.49388	8.50658	8.76792	8.54909	8.48172	8.55067	8.69523	8.55969	8.40125	8.35404	8.55862	8.32462	8.52504	8.50838	8.56269	8.51791	8.62131	8.36805	8.42797	8.3202	8.56203	8.55354	8.69688	8.67554	8.53665	8.53818	8.67771	8.47091	8.59675	8.75727
1456610_at	Jmjd3	jumonji domain containing 3	chr11 B3	NM_001017426	Mm.261201	ENSMUSG00000018476	(W*) Large Sample Approx.	22	22	673	4.17813	2.93919e-05	0.0186705	9.44169	9.91875	-0.477064	9.5187	9.88997	9.52254	9.32197	9.56693	9.63411	8.98385	9.63952	9.75978	8.83397	8.81582	9.484	8.9278	9.41114	9.45119	9.86283	9.11238	9.12198	9.51485	9.59999	9.57739	10.0272	9.86652	9.68146	9.79367	9.85117	9.98479	9.7672	9.70557	9.87225	9.82573	9.60079	9.94049
1436567_a_at	Ndufa7	NADH dehydrogenase (ubiquinone) 1 alpha subcomplex, 7 (B14.5a)	chr17 B1	NM_023202	Mm.29513	ENSMUSG00000041881	(W*) Large Sample Approx. w/ corr. for tied ranks	22	22	318	-4.15524	3.24945e-05	0.0198553	11.2312	11.0525	0.178672	11.2331	11.1099	11.237	11.112	11.2164	11.1771	11.1501	11.0535	11.2718	11.157	11.3287	11.2256	11.3146	11.2954	11.2856	11.2292	11.2592	11.2083	11.3592	11.1755	11.3115	11.2766	11.3216	11.1195	11.1052	11.1518	11.1518	11.1913	11.1518	11.2317	11.058	11.2139	11.1147
1421921_at	Serpina3m	serine (or cysteine) peptidase inhibitor, clade A, member 3M	chr12 E	NM_009253	Mm.475855	---	(W*) Large Sample Approx.	22	22	672	4.15465	3.25779e-05	0.0198553	4.01554	4.99186	-0.976312	3.96742	4.79785	4.25441	4.22444	4.49305	4.03912	3.57575	4.47357	3.85628	3.98312	3.62079	3.99059	3.95171	3.34512	3.94881	4.51734	3.68068	3.82768	3.99579	3.77452	3.77085	4.32094	3.75622	4.9412	5.18444	6.24595	6.46783	4.6669	4.64605	4.80978	5.02361	4.97723	4.89448
1423823_at	Mrto4	MRT4, mRNA turnover 4, homolog (S. cerevisiae)	chr4 D3	NM_023536	Mm.296860	ENSMUSG00000028741	(W*) Large Sample Approx.	22	22	318	-4.15465	3.25779e-05	0.0198553	8.74864	8.59454	0.154107	8.70646	8.56927	9.06042	8.85875	8.71211	8.85095	8.62279	8.63446	8.64292	8.74192	8.61912	8.68963	8.7465	8.70081	8.88401	8.88578	8.66843	8.69489	8.72516	8.60416	8.8322	8.68532	8.98769	8.62213	8.57605	8.57426	8.55824	8.56428	8.89467	8.65675	8.9428	8.64236	8.61826
1416948_at	Mrpl23 /// OTTMUSG00000013301	mitochondrial ribosomal protein L23 /// predicted gene, OTTMUSG00000013301	chr2 C3 /// chr7 F5|7 69.0 cM	NM_011288 /// XM_001475192 /// XM_001475211 /// XM_001476609 /// XM_001476628	Mm.12144	ENSMUSG00000037772 /// ENSMUSG00000075279	(W*) Large Sample Approx.	22	22	319	-4.13118	3.60902e-05	0.0217027	9.93286	9.73319	0.199669	9.94305	9.75987	10.0404	9.65703	9.94324	9.7403	9.80687	9.95555	10.1315	9.77026	9.90663	9.98873	9.93434	10.05	10.1434	9.94285	9.97102	9.9021	10.0069	9.87912	10.0331	9.90501	10.0602	9.75443	9.91095	9.74733	9.81443	9.88504	9.93289	9.78841	9.8142	9.79438	9.77241
1417867_at	Cfd	complement factor D (adipsin)	chr10 C1|10 43.0 cM	NM_013459	Mm.4407	ENSMUSG00000061780	(W*) Large Sample Approx.	22	22	320	-4.10771	3.99602e-05	0.0234058	12.0814	11.4951	0.586345	12.1158	11.515	11.9163	12.2061	12.1907	12.2294	12.3813	11.7907	12.5368	11.8803	12.4652	11.158	11.354	12.2784	11.9612	12.4658	12.041	12.469	11.9745	12.0174	11.8611	12.4588	12.5221	11.633	11.2315	11.5592	11.7116	11.5812	12.2141	10.8132	12.3038	11.7155	11.3682
1435658_at	Slc27a1	solute carrier family 27 (fatty acid transporter), member 1	chr8 B3.3	NM_011977	Mm.38165	---	(W*) Large Sample Approx.	22	22	320	-4.10771	3.99602e-05	0.0234058	7.61543	7.25784	0.357586	7.61119	7.23191	7.43272	7.52365	7.63589	7.18779	7.56747	7.411	7.73151	7.5865	7.88891	7.33041	7.18243	7.20674	7.50727	7.94335	7.71054	7.63961	8.1367	7.37642	7.64698	7.95919	8.17341	7.76091	7.16458	7.39517	7.34794	7.40731	7.5215	7.45211	7.86803	7.19951	7.07966
1418118_at	Slc22a1	solute carrier family 22 (organic cation transporter), member 1	chr17 A1|17 7.34 cM	NM_009202	Mm.594	ENSMUSG00000023829	(W*) Large Sample Approx.	22	22	669	4.08424	4.42219e-05	0.0234641	5.13636	5.41578	-0.279421	5.15128	5.34133	5.2854	5.36416	5.15719	5.33005	5.02698	4.86533	5.028	5.02703	4.86169	5.01225	5.17106	4.97386	5.12173	5.40918	5.27211	5.53552	4.93145	5.19961	5.16849	5.15972	4.95367	5.14536	5.55226	5.39735	5.57816	5.42783	5.80492	5.31638	5.73051	5.77609	5.58124
1424825_a_at	Glycam1	glycosylation dependent cell adhesion molecule 1	chr15 F3|15 63.0 cM	NM_008134	Mm.219621	ENSMUSG00000022491	(W*) Large Sample Approx.	22	22	321	-4.08424	4.42219e-05	0.0234641	7.67587	5.29174	2.38413	7.96018	5.35523	9.36053	9.4205	3.85469	4.66546	8.24213	7.95375	8.60152	7.44339	8.59315	9.87803	7.96662	9.73977	9.55849	9.13811	7.51934	3.83726	8.23153	6.17239	7.86999	6.81905	7.85394	6.14946	5.32707	4.36986	5.38339	5.38943	4.34926	6.72259	5.77025	5.92199	6.55034
1429735_at	1110003F05Rik	RIKEN cDNA 1110003F05 gene	---	---	---	---	(W*) Large Sample Approx.	22	22	669	4.08424	4.42219e-05	0.0234641	9.60079	9.87238	-0.271588	9.59173	9.83253	9.32393	9.24552	9.56287	9.34695	9.74637	10.0834	9.57379	9.58842	9.37353	9.57642	9.37844	9.82332	9.63838	9.7767	9.68037	9.72909	9.68318	9.53201	10.1162	9.15835	9.59503	9.68515	9.84125	9.83139	9.74363	9.75628	9.83367	9.97799	10.0412	9.94052	9.84309
1444668_at	Astx	amplified spermatogenic transcripts X encoded	chrX E	---	Mm.435429	---	(W*) Large Sample Approx.	22	22	669	4.08424	4.42219e-05	0.0234641	3.06478	3.35569	-0.290908	3.10542	3.30746	3.18261	2.94936	3.12454	3.26654	3.14986	3.02378	3.11781	2.87636	2.88482	2.94279	3.11103	3.21024	3.23575	3.24628	2.89547	2.79027	3.11375	3.00802	3.09981	3.16751	2.98	3.04865	3.28894	3.31946	3.19407	3.52759	3.05305	3.64602	3.41111	3.56955	4.0341
1449089_at	Nrip1	nuclear receptor interacting protein 1	chr16 C3.1	NM_173440	Mm.455873	ENSMUSG00000048490	(W*) Large Sample Approx.	22	22	669	4.08424	4.42219e-05	0.0234641	8.4931	8.85417	-0.36107	8.51989	8.86329	7.82325	8.27613	8.45908	8.66219	8.79526	8.69248	8.28777	8.74223	8.31353	8.58316	8.06792	8.57501	8.41968	8.608	8.49915	8.54063	8.75259	8.60416	8.48196	8.42502	8.77664	8.46229	8.53272	8.67147	8.72399	8.67279	8.17936	9.22918	9.08791	8.89693	8.78552
1452326_at	Atp2c2	ATPase, Ca++ transporting, type 2C, member 2	chr8 E1	NM_026922 /// XM_486167 /// XM_917337	Mm.46251	---	(W*) Large Sample Approx.	22	22	321	-4.08424	4.42219e-05	0.0234641	6.69702	6.30776	0.389267	6.65569	6.34615	6.72489	6.60721	6.7899	6.36837	6.21693	7.03499	6.70942	6.88717	6.47008	7.25564	6.78691	6.61428	6.67127	6.49139	6.59924	6.64011	6.61617	6.54898	7.13135	6.94991	6.54652	6.6738	6.32273	6.55131	5.8335	5.94055	6.4194	6.40821	6.62604	6.07666	6.33904
1456272_at	---	---	---	---	Mm.444539	---	(W*) Large Sample Approx.	22	22	669	4.08424	4.42219e-05	0.0234641	8.00041	8.22889	-0.228478	8.01681	8.24343	8.00634	7.64188	7.98098	8.2373	8.03168	8.2202	8.25534	8.18187	8.02085	8.1304	7.9164	8.24847	7.61066	7.6121	7.98301	8.00998	8.05652	8.02238	8.01277	8.012	7.78653	8.0314	8.15001	7.9913	8.01829	8.24582	8.20466	8.31351	8.15918	8.30956	8.36437
1460253_at	Cmtm7	CKLF-like MARVEL transmembrane domain containing 7	chr9 F3	NM_133978	Mm.35600	ENSMUSG00000032436	(W*) Large Sample Approx.	22	22	321	-4.08424	4.42219e-05	0.0234641	8.42592	8.16669	0.25923	8.40573	8.214	8.859	8.32552	8.19148	8.528	8.43363	8.30751	8.50959	8.35048	8.67871	8.50142	8.3766	8.4782	8.33417	8.11368	8.53318	8.18739	8.55839	8.58702	8.34801	8.37782	8.46698	8.32335	8.27437	8.31779	8.22238	8.34457	8.26937	8.12485	8.21593	8.47505	8.14828
1416438_at	Puf60	poly-U binding splicing factor 60	chr15 E1	NM_028364 /// NM_133691	Mm.29965	ENSMUSG00000002524	(W*) Large Sample Approx.	22	22	322	-4.06076	4.89123e-05	0.0237204	10.2675	10.1016	0.165831	10.2888	10.1285	10.2946	10.222	10.3228	10.1582	10.1282	10.4307	10.3274	10.0958	10.31	10.3489	10.2831	10.3785	10.2365	10.3057	10.3148	10.2083	10.1428	10.2319	10.3848	10.313	10.212	10.2342	10.2481	10.0894	10.1524	10.2843	10.128	10.1501	10.07	10.1543	10.0335
1416553_at	Stra13	stimulated by retinoic acid 13	chr11 E2	NM_016665	Mm.259716	ENSMUSG00000025144	(W*) Large Sample Approx.	22	22	322	-4.06076	4.89123e-05	0.0237204	9.04588	8.90515	0.140729	9.04223	8.88105	8.95917	9.0011	9.04182	9.0429	9.03852	8.90759	9.18893	9.05725	9.0901	9.10383	9.18019	9.05452	9.08921	9.04264	9.02059	9.0384	9.05648	8.92114	8.9456	8.99516	9.22302	9.0111	8.99459	8.79784	8.84839	9.07086	9.01972	8.92721	8.85338	8.99929	9.00601
1416605_at	Nola2	nucleolar protein family A, member 2	chr11 B1.3|11 28.5 cM	NM_026631	Mm.28203	ENSMUSG00000001056	(W*) Large Sample Approx.	22	22	322	-4.06076	4.89123e-05	0.0237204	8.55613	8.30799	0.248144	8.59201	8.29778	8.28701	8.32863	8.52332	8.28598	8.74662	8.44105	8.60268	8.69317	8.65232	8.65396	8.50189	8.62983	8.7195	8.26596	8.72807	8.60728	8.89094	8.58135	8.5154	8.53144	8.63598	8.41245	8.27902	8.60518	8.52109	8.44202	8.29917	8.20328	8.11305	8.43552	8.2892
1421903_at	Med29	mediator complex subunit 29	chr7 A3	NM_026042	Mm.439905	ENSMUSG00000003444	(W*) Large Sample Approx.	22	22	322	-4.06076	4.89123e-05	0.0237204	7.45747	7.26478	0.192692	7.47195	7.32362	7.31131	7.23298	7.3959	7.44686	7.08983	7.42924	7.3636	7.56532	7.38991	7.51119	7.71426	7.48704	7.64493	7.45794	7.56784	7.53078	7.36554	7.48596	7.53681	7.51202	7.63364	7.39149	7.37779	7.27517	7.29337	7.37073	7.44348	7.36339	7.36051	7.35834	7.18857
1428360_x_at	Ndufa7	NADH dehydrogenase (ubiquinone) 1 alpha subcomplex, 7 (B14.5a)	chr17 B1	NM_023202	Mm.29513	ENSMUSG00000041881	(W*) Large Sample Approx.	22	22	322	-4.06076	4.89123e-05	0.0237204	11.5155	11.3437	0.171833	11.5072	11.367	11.6355	11.4734	11.5629	11.4547	11.3929	11.3466	11.6036	11.4559	11.5348	11.4153	11.5976	11.5028	11.5338	11.6239	11.4534	11.4265	11.5877	11.4763	11.7118	11.5116	11.6639	11.3762	11.38	11.3948	11.4142	11.4434	11.6458	11.5535	11.315	11.4494	11.3521
1428526_at	Lsmd1	LSM domain containing 1	chr11 B4|11	NM_030083	Mm.45683	ENSMUSG00000059278	(W*) Large Sample Approx.	22	22	322	-4.06076	4.89123e-05	0.0237204	10.0231	9.84	0.183107	10.0464	9.82791	10.0617	9.81971	9.91394	9.97078	10.1641	10.1413	10.1752	9.96433	10.0776	10.0921	10.0784	10.2028	10.1419	9.83679	10.1775	10.0311	9.9457	10.0271	10.1368	9.84676	9.96265	9.7401	9.78967	9.92506	9.90324	9.98077	9.96254	9.74282	10.0581	9.92129	9.7838
1429245_at	2510022D24Rik	RIKEN cDNA 2510022D24 gene	---	XM_001004662	---	---	(W*) Large Sample Approx.	22	22	322	-4.06076	4.89123e-05	0.0237204	5.57287	5.15781	0.415061	5.5853	5.06297	5.61613	5.27917	5.92735	5.20393	5.54959	5.40449	4.96772	5.56056	5.59045	5.0671	6.01484	5.41263	6.29022	5.79667	5.85709	5.14828	5.6371	5.64753	5.64928	6.33034	5.58015	5.07243	5.39318	5.11478	5.55527	5.06914	5.05528	5.26658	5.39801	5.01017	5.53797
1439276_at	Adar	Adenosine deaminase, RNA-specific	chr3 F2	NM_001038587 /// NM_019655	Mm.316628	---	(W*) Large Sample Approx.	22	22	322	-4.06076	4.89123e-05	0.0237204	9.10297	8.73831	0.36466	9.10037	8.82749	9.23173	8.84177	8.74873	9.36475	8.85688	9.55357	9.51475	9.149	9.06656	9.18312	9.21046	9.06269	9.13418	8.90203	9.2557	8.93885	9.05719	8.92091	9.27222	9.17547	8.94262	8.88215	9.1722	8.82665	8.86912	8.93375	8.647	8.96654	8.83942	8.82834	8.93787
1417118_a_at	Ard1a	ARD1 homolog A, N-acetyltransferase (S. cerevisiae)	chrX A7.3	NM_019870	Mm.305796	ENSMUSG00000031388	(W*) Large Sample Approx.	22	22	323	-4.03729	5.40718e-05	0.0256705	8.39076	8.22721	0.163549	8.38904	8.19053	8.2914	8.40328	8.28043	8.2994	8.42477	8.28084	8.37434	8.3212	8.46408	8.45606	8.47193	8.43473	8.51401	8.57255	8.37481	8.42175	8.46613	8.34285	8.2472	8.35354	8.46219	8.3392	8.18458	8.30689	8.41055	8.3094	8.19648	8.15989	8.27706	8.37155	8.32208
1452586_at	Anapc13	anaphase promoting complex subunit 13	chr9 F1	NM_181394	Mm.2000	ENSMUSG00000035048	(W*) Large Sample Approx.	22	22	323	-4.03729	5.40718e-05	0.0256705	9.85964	9.7106	0.149036	9.85989	9.7037	10.0515	9.81935	9.82738	9.79855	10.0384	9.78636	9.95816	9.8436	9.8851	9.76692	9.96125	9.919	9.85845	9.87012	9.96213	9.80135	9.87799	9.72035	9.86134	9.7523	9.96198	9.59036	9.74295	9.75347	9.77878	9.82705	9.84925	9.81532	9.85493	9.6943	9.78
1456641_at	1190007F08Rik	RIKEN cDNA 1190007F08 gene	chr4 E2	XR_035126 /// XR_035127	Mm.260690	---	(W*) Large Sample Approx. w/ corr. for tied ranks	22	22	666.5	4.0257	5.68067e-05	0.026568	7.32734	7.50385	-0.176507	7.34392	7.51824	7.34334	7.47993	7.35219	7.18002	7.29913	7.37477	7.47761	7.21124	7.11479	7.29981	7.45774	7.1977	7.56347	7.40503	7.3802	7.34451	7.31289	7.08152	7.3151	7.49361	7.00442	7.51247	7.66211	7.41636	7.50957	7.37477	7.32239	7.53348	7.68324	7.38924	7.55045
1423042_at	Ddx3x	DEAD/H (Asp-Glu-Ala-Asp/His) box polypeptide 3, X-linked	chrX A1.1|X 42.0 cM	NM_010028	Mm.289662	ENSMUSG00000060628	(W*) Large Sample Approx.	22	22	324	-4.01382	5.97441e-05	0.026568	11.6651	11.4131	0.251925	11.6924	11.4288	11.4088	11.6732	11.7182	11.994	11.8024	11.6174	11.6462	11.8924	11.828	11.672	11.7463	11.6604	11.4358	11.4204	11.7358	11.749	11.7176	11.6917	11.2911	11.6931	11.3172	11.9207	11.5165	11.3685	11.3769	11.4184	11.2402	11.3122	11.2891	11.5438	11.4391
1423681_at	1300018I05Rik	RIKEN cDNA 1300018I05 gene	chr17 A3.3	NM_028791	Mm.475112	ENSMUSG00000024019	(W*) Large Sample Approx.	22	22	324	-4.01382	5.97441e-05	0.026568	8.44066	8.23316	0.207499	8.43819	8.25817	8.38897	8.53045	8.32501	8.43569	8.37291	8.36283	8.56759	8.28584	8.48889	8.46964	8.52002	8.35042	8.48616	8.42954	8.65566	8.40262	8.44097	8.4415	8.37124	8.51751	8.41031	8.44069	8.34567	8.33676	8.48384	8.37145	8.38758	8.26037	7.96881	8.43886	8.23123
1457139_at	Auts2	Autism susceptibility candidate 2	chr5 G2	NM_177047	Mm.409595	---	(W*) Large Sample Approx.	22	22	666	4.01382	5.97441e-05	0.026568	6.62108	7.00653	-0.385454	6.64691	7.023	6.94869	6.81887	6.53665	7.00125	6.85186	6.41992	6.84054	6.80415	6.08311	6.28124	5.88195	6.65906	6.67546	6.83611	6.58384	6.62266	6.50273	6.63476	6.36658	6.97034	6.7734	6.57048	7.00242	7.04358	6.95458	6.47202	7.07471	7.14491	7.24458	6.40026	6.95472
1458989_at	---	---	---	---	---	---	(W*) Large Sample Approx.	22	22	324	-4.01382	5.97441e-05	0.026568	4.9586	4.63619	0.322411	4.99083	4.67167	5.18335	4.90536	5.19735	4.52716	4.75237	4.79614	4.88876	5.09382	4.86217	5.0035	5.51783	4.97816	4.92095	5.25934	5.11768	5.07611	5.03414	5.13922	4.73015	4.59661	4.38664	5.12242	4.78142	5.02789	4.69715	4.66346	4.96612	4.37918	4.74918	4.25764	4.69333
1459691_at	---	---	---	---	---	---	(W*) Large Sample Approx.	22	22	666	4.01382	5.97441e-05	0.026568	7.453	7.83756	-0.384553	7.46924	7.86618	6.66267	6.99555	7.82977	7.39	7.82916	7.71175	7.70879	7.47068	7.15223	7.60064	7.12057	7.45773	7.54263	7.379	7.27668	7.5437	7.30363	7.4678	7.61085	7.80855	7.66227	7.44143	7.50985	7.71014	7.68827	7.82047	7.65923	8.22234	7.77988	7.95987	8.0637
1426875_s_at	Srxn1	sulfiredoxin 1 homolog (S. cerevisiae)	chr2 H1	NM_029688	Mm.218639	ENSMUSG00000032802	(W*) Large Sample Approx. w/ corr. for tied ranks	22	22	665	3.99049	6.59377e-05	0.026568	7.72606	7.91849	-0.192435	7.75027	7.87933	7.90253	7.53253	7.76387	7.5652	7.78025	7.77959	7.90086	7.73862	7.82389	7.70412	7.66076	7.60635	7.76192	7.81158	7.76548	7.67117	7.94428	7.4532	7.76548	7.73055	7.58984	7.72118	7.98675	7.99401	8.19861	7.84835	8.23027	7.75322	7.88609	7.72454	7.86465
1416099_at	EG621100 /// OTTMUSG00000001643 /// Rpl27	predicted gene, EG621100 /// predicted gene, OTTMUSG00000001643 /// ribosomal protein L27	chr11 A1 /// chr11 D /// chr18 A1	NM_001110339 /// NM_011289 /// XM_001473193 /// XM_885496 /// XM_979394	Mm.340658	ENSMUSG00000063316 /// ENSMUSG00000073640	(W*) Large Sample Approx.	22	22	325	-3.99035	6.59768e-05	0.026568	12.3974	12.2472	0.150225	12.4259	12.2429	12.4492	12.2569	12.344	12.216	12.419	12.3312	12.4294	12.2767	12.518	12.4396	12.5109	12.4224	12.3742	12.2929	12.497	12.4782	12.4717	12.439	12.4321	12.3472	12.4578	12.339	12.4308	12.3355	12.3806	12.4859	12.4319	12.15	12.0884	12.2775	12.2389
1416399_a_at	Hmox2	heme oxygenase (decycling) 2	chr16 B1|16 2.6 cM	NM_010443	Mm.272866	ENSMUSG00000004070	(W*) Large Sample Approx.	22	22	325	-3.99035	6.59768e-05	0.026568	10.0168	9.89889	0.117942	10.0246	9.90854	10.1019	9.84392	9.97376	10.036	10.0605	9.98076	10.056	9.88036	10.1146	10.0507	10.1063	10.1593	10.0131	10.0113	10.0967	9.96205	10.0478	10.0056	10.0491	9.86793	9.96995	9.98258	10.0189	9.94854	9.88985	9.93981	9.94851	9.88721	9.92722	9.94662	9.8862
1416685_s_at	Fbl /// LOC100044829	fibrillarin /// similar to Fibrillarin	chr7 A3	NM_007991 /// XM_001472872 /// XM_001472892	Mm.4595	ENSMUSG00000046865 /// ENSMUSG00000051639	(W*) Large Sample Approx.	22	22	325	-3.99035	6.59768e-05	0.026568	10.0278	9.86807	0.159754	10.0185	9.8785	10.2186	10.0302	9.92754	10.0448	9.88358	9.90437	9.99276	10.0068	10.0004	10.1011	9.93855	9.97484	10.2441	10.0437	9.95684	9.94123	10.0486	10.0328	10.0563	10.0735	10.3815	9.81016	9.77276	9.91914	9.98058	9.98646	9.92181	9.88923	9.88525	10.0474	9.93032
1417387_at	Med31	mediator of RNA polymerase II transcription, subunit 31 homolog (yeast)	chr11 B4	NM_026068	Mm.159496	ENSMUSG00000020801	(W*) Large Sample Approx.	22	22	325	-3.99035	6.59768e-05	0.026568	9.0101	8.76537	0.244732	9.04675	8.75417	9.23771	9.12667	8.87618	9.12727	9.08491	9.04481	9.04868	9.19695	8.78466	9.14495	9.02163	8.77394	9.0802	9.13815	8.77087	9.03311	9.00442	9.01364	9.16843	8.63822	9.18114	8.72567	8.77764	8.53608	8.64407	8.77469	9.07031	8.90227	8.93859	8.93583	8.71498
1421345_at	Lrat	lecithin-retinol acyltransferase (phosphatidylcholine-retinol-O-acyltransferase)	chr3 E3	NM_023624	Mm.33921	ENSMUSG00000028003	(W*) Large Sample Approx.	22	22	325	-3.99035	6.59768e-05	0.026568	7.74232	6.85457	0.887751	7.66538	6.85855	7.93085	7.85749	8.48688	7.67895	7.18438	7.33853	7.86351	6.7338	7.21467	8.01454	8.32315	7.3865	7.57109	7.0825	7.54445	8.14253	8.49739	9.10343	7.36994	7.24567	7.6518	8.10907	7.71975	7.32236	6.7947	6.81582	7.73113	7.4158	5.98961	6.99494	6.90128
1424644_at	Tbcc	tubulin-specific chaperone c	chr17 C	NM_178385	Mm.33780	ENSMUSG00000036430	(W*) Large Sample Approx.	22	22	325	-3.99035	6.59768e-05	0.026568	8.34555	8.09893	0.246625	8.33767	8.13342	8.60192	8.19725	8.5273	8.34199	8.24376	8.19042	8.39146	8.20282	8.29322	8.39134	8.39359	8.25268	8.45984	8.35875	8.40105	8.51903	8.30844	8.16146	8.269	8.30848	8.33334	8.45502	8.27885	8.29115	8.0968	8.28912	8.39044	8.32283	8.21611	8.12623	8.0972
1438884_at	Shisa3	shisa homolog 3 (Xenopus laevis)	chr5 C3.1	NM_001033415	Mm.474484	---	(W*) Large Sample Approx.	22	22	325	-3.99035	6.59768e-05	0.026568	3.81205	3.43631	0.375736	3.83263	3.4594	4.10256	3.95505	3.4487	3.6648	3.84403	3.59002	4.27111	3.51522	3.82122	3.9109	4.06751	3.78323	4.23469	3.7871	3.68294	3.44834	3.97478	3.93723	3.90428	4.13277	3.39805	3.39049	3.61007	3.19744	3.46218	3.29109	3.48525	3.1529	3.403	3.47045	3.54775
1446017_at	---	---	---	---	Mm.368548	---	(W*) Large Sample Approx.	22	22	665	3.99035	6.59768e-05	0.026568	2.9364	3.16292	-0.226519	2.94957	3.15214	2.64032	2.65943	2.94819	2.95092	2.86199	2.97049	2.99185	3.04459	2.94822	2.83458	3.10816	2.98632	2.85596	2.77778	2.94632	2.83757	2.95493	3.08529	3.0936	2.92848	3.18194	2.99378	3.15788	2.84929	2.94639	2.96409	3.05106	3.00964	3.03399	3.14641	3.22363
1450865_s_at	Mrps24	mitochondrial ribosomal protein S24	chr11 A1	NM_026080	Mm.7328	ENSMUSG00000020477	(W*) Large Sample Approx.	22	22	325	-3.99035	6.59768e-05	0.026568	10.0392	9.87139	0.167779	10.0728	9.87738	10.0797	9.87679	9.96696	10.0776	9.80059	9.98618	10.0578	9.93365	10.0381	10.0335	10.1692	10.1358	10.0813	10.1691	10.1329	10.0834	10.1076	10.068	10.1713	9.88544	10.1279	9.87881	9.89502	9.961	10.0376	10.0209	10.1543	9.87671	10.0114	9.89705	9.84533
1455565_at	Bcl9	B-cell CLL/lymphoma 9	chr3 F2	NM_029933	Mm.226175	---	(W*) Large Sample Approx.	22	22	325	-3.99035	6.59768e-05	0.026568	6.55572	6.27874	0.276979	6.56802	6.2983	6.98791	6.63711	6.5764	6.77933	6.61204	6.58434	6.92022	6.321	6.31135	6.39028	6.46772	6.85397	6.48508	6.4463	6.48613	6.24892	6.71801	6.55965	6.58778	6.37501	6.29344	6.58384	6.41168	6.35359	6.25216	6.32536	6.48109	6.41176	6.28869	5.98798	6.15885
1415753_at	D10Bwg1364e	DNA segment, Chr 10, Brigham & Women's Genetics 1364 expressed	chr10 C1|10 43.0 cM	NM_145421	Mm.29802	ENSMUSG00000003346	(W*) Large Sample Approx.	22	22	326	-3.96687	7.28215e-05	0.0280711	9.67297	9.38419	0.288773	9.66708	9.43141	9.73915	9.90392	9.68805	9.60514	9.60244	9.6165	9.56133	9.22662	9.68177	9.65239	9.60489	9.62124	9.58207	9.69638	9.81169	9.71842	9.77625	9.87399	9.8786	9.52106	9.94971	9.49364	9.68031	9.75	9.5335	9.77532	9.69457	9.19293	9.48157	9.43073	9.10571
1417785_at	Pla1a	phospholipase A1 member A	chr16 B4|16 28.4 cM	NM_134102	Mm.279805	ENSMUSG00000002847	(W*) Large Sample Approx.	22	22	664	3.96687	7.28215e-05	0.0280711	5.9215	6.40668	-0.48518	5.90995	6.41244	5.74001	5.61561	5.70957	5.45558	6.35286	5.53814	6.23156	5.69505	6.13039	5.81821	5.4149	5.64286	6.03672	5.85981	6.41474	5.84241	6.28572	5.96009	6.05757	6.32097	6.18716	5.96316	6.21732	6.63495	6.91785	6.06166	6.85283	6.4559	6.71193	6.34066	6.10611
1423090_x_at	100043039 /// ENSMUSG00000066757 /// OTTMUSG00000002238 /// Sec61g	predicted gene, 100043039 /// predicted gene, ENSMUSG00000066757 /// predicted gene, OTTMUSG00000002238 /// SEC61, gamma subunit	chr1 C2 /// chr10 C2|10 /// chr11 A2 /// chr9 A4	NM_001109971 /// NM_001109972 /// NM_011343 /// XM_001475616 /// XM_001478133 /// XM_001478520 /// XM_001479482 /// XM_001480161	Mm.325350	ENSMUSG00000066757 /// ENSMUSG00000078974	(W*) Large Sample Approx.	22	22	326	-3.96687	7.28215e-05	0.0280711	11.0004	10.863	0.137385	11.0241	10.8716	11.123	10.7715	10.9095	11.0188	10.9116	11.0516	11.1381	11.0056	11.0294	11.0542	11.0778	11.047	11.0825	10.8648	11.0154	10.924	11.0809	10.9577	11.1466	10.8678	11.0883	10.8429	10.9513	10.8201	10.8577	10.9924	10.892	10.8952	10.9124	10.8875	10.9619
1430967_at	3110080O07Rik	RIKEN cDNA 3110080O07 gene	---	---	---	---	(W*) Large Sample Approx.	22	22	326	-3.96687	7.28215e-05	0.0280711	5.77639	5.55316	0.223232	5.82253	5.56426	5.89163	5.91252	5.8477	5.91126	5.64392	5.90444	5.69212	5.62794	5.70409	5.96989	5.65059	6.06006	5.27817	5.92593	5.71565	5.94779	5.5764	5.9885	5.93153	5.45659	5.79737	5.6466	5.61744	5.38563	5.53494	5.6538	5.72209	5.84152	5.52301	5.50736	5.56046
1440253_at	Psmd11	Proteasome (prosome, macropain) 26S subunit, non-ATPase, 11	chr11 B5	NM_178616	Mm.260539	---	(W*) Large Sample Approx.	22	22	664	3.96687	7.28215e-05	0.0280711	10.2592	10.4467	-0.187504	10.2792	10.4765	9.92176	10.1944	10.1287	10.2233	9.89832	10.3015	10.3352	10.5092	10.2821	10.2601	10.194	10.2925	10.3581	10.244	10.2982	10.3365	10.379	10.2763	10.0996	10.5345	10.1394	10.4962	10.4909	10.4405	10.4831	10.4043	10.2455	10.2869	10.3593	10.4284	10.49
1429430_at	Pcmtd1	protein-L-isoaspartate (D-aspartate) O-methyltransferase domain containing 1	chr1 A1	NM_183028	Mm.21539	ENSMUSG00000051285	(W*) Large Sample Approx.	22	22	663	3.9434	8.03341e-05	0.0299434	7.19175	7.42979	-0.238044	7.21323	7.42649	6.43931	7.04399	7.16079	7.15299	7.17005	7.46164	7.40835	7.36259	7.13275	7.18707	7.2601	7.34361	6.98016	7.24114	7.37005	7.37344	7.38589	7.28318	7.08942	7.22586	6.94552	7.2006	7.37862	7.3803	7.23033	7.31938	7.48676	7.19695	7.19825	7.29697	7.31495
1435460_at	Prkg2	protein kinase, cGMP-dependent, type II	chr5 E3|5 53.0 cM	NM_008926	Mm.263002	ENSMUSG00000029334	(W*) Large Sample Approx.	22	22	663	3.9434	8.03341e-05	0.0299434	7.39271	7.75062	-0.357907	7.44064	7.69671	7.43955	7.56905	7.27994	7.72908	7.19306	7.71542	7.50907	7.30794	7.06385	7.49695	6.9355	7.47269	6.52045	7.60205	7.50481	7.34988	7.37383	7.40842	7.44173	7.66745	7.32243	7.73653	7.53874	7.49867	8.03662	7.41971	7.63754	7.94201	7.91796	7.89133	7.6892
1455205_a_at	Usp19	ubiquitin specific peptidase 19	chr9 F2	NM_027804	Mm.289706	---	(W*) Large Sample Approx.	22	22	663	3.9434	8.03341e-05	0.0299434	9.30163	9.47151	-0.169886	9.30229	9.4534	9.44372	9.45369	9.1736	9.40174	9.2705	9.38894	9.30829	9.34061	9.16554	9.27887	9.20777	9.2963	9.14147	9.36488	9.251	9.26773	9.06308	9.33078	9.45912	9.35638	9.41719	9.25465	9.22323	9.37318	9.34994	9.33332	9.42806	9.46754	9.47664	9.33464	9.4292
1455456_a_at	Timm50	translocase of inner mitochondrial membrane 50 homolog (yeast)	chr7 A3	NM_025616	Mm.167913	ENSMUSG00000003438	(W*) Large Sample Approx.	22	22	327	-3.9434	8.03341e-05	0.0299434	7.98289	7.80559	0.1773	7.95636	7.80606	8.28717	7.9386	7.938	8.14851	7.95891	7.89823	8.29037	7.81398	7.97478	7.90891	7.87658	8.12246	7.98986	7.95381	7.94517	7.864	7.96277	7.88713	8.08402	7.97098	8.12578	7.68354	7.7829	7.8255	7.84647	7.86304	7.96091	7.74075	8.1119	7.93248	7.71873
1449486_at	Ces1	carboxylesterase 1	chr8 C5|8 43.0 cM	NM_021456	Mm.22720	ENSMUSG00000057074	(W*) Large Sample Approx. w/ corr. for tied ranks	22	22	662.5	3.9318	8.4311e-05	0.0311681	5.51096	6.25453	-0.743568	5.35479	6.08569	5.14702	5.97444	5.92294	5.01955	4.85943	5.28573	5.88312	5.23206	5.06832	6.44847	5.5116	5.41355	5.70778	5.60428	5.55688	4.67544	7.93764	4.28908	5.29603	5.14462	5.11161	6.15149	5.52028	5.5273	5.7425	6.10705	6.74912	6.85383	5.91762	5.98728	7.74636
1442075_at	AI314604	expressed sequence AI314604	---	---	---	---	(W*) Large Sample Approx. w/ corr. for tied ranks	22	22	662	3.92007	8.85244e-05	0.0312096	5.33126	5.63249	-0.30123	5.31641	5.54638	5.22332	5.55359	5.95975	5.28279	5.31024	5.26405	4.72806	5.2055	5.35456	5.1348	4.96367	5.21997	5.5049	5.68262	5.33489	5.44581	5.70047	5.23749	5.32257	5.19335	5.32741	5.33779	5.39096	5.36704	5.6078	5.45979	5.56853	5.55237	5.54039	5.59008	5.81238
1437976_x_at	100041163 /// ENSMUSG00000063556 /// ENSMUSG00000071532 /// LOC100046821 /// Rpl23a	predicted gene, 100041163 /// predicted gene, ENSMUSG00000063556 /// predicted gene, ENSMUSG00000071532 /// similar to ribosomal protein L23a /// ribosomal protein L23a	chr10 A2|14 /// chr11 B5 /// chr14 B|14 /// chr14 D3	NM_207523 /// XM_001473215 /// XM_001476718 /// XM_001477434 /// XM_001480900 /// XR_034403	Mm.390261	ENSMUSG00000058546 /// ENSMUSG00000071532 /// ENSMUSG00000078126	(W*) Large Sample Approx.	22	22	328	-3.91993	8.85752e-05	0.0312096	13.3498	13.2679	0.0819527	13.3568	13.2863	13.2867	13.2163	13.3336	13.2007	13.4334	13.3596	13.3541	13.3686	13.4004	13.4097	13.4298	13.3769	13.4066	13.3439	13.3825	13.3422	13.3402	13.3519	13.3944	13.2861	13.315	13.3636	13.3354	13.1905	13.2983	13.3558	13.2966	13.2519	13.166	13.2626	13.3286
1438727_at	Wdr32	WD repeat domain 32	chr4 B1	NM_153167	Mm.317668	ENSMUSG00000035572	(W*) Large Sample Approx.	22	22	662	3.91993	8.85752e-05	0.0312096	6.89454	7.06632	-0.171785	6.87735	7.05028	6.80608	6.76064	6.87327	7.08123	6.875	6.91199	6.84466	7.01663	6.87927	7.00484	6.66229	7.02151	6.87544	6.7974	6.95332	6.98114	6.87058	6.92553	6.7276	6.97993	6.80792	7.0236	7.04382	7.12329	6.98734	7.03221	6.69149	6.89276	6.99832	7.13693	6.98554
1439794_at	---	---	---	---	Mm.291158	---	(W*) Large Sample Approx.	22	22	662	3.91993	8.85752e-05	0.0312096	9.85294	10.1451	-0.292163	9.89595	10.1691	9.93931	9.68531	9.93813	9.73303	9.94324	9.91241	10.0469	9.97103	9.64294	9.94408	9.61723	9.97982	9.54201	10.2166	9.7064	9.71896	9.5632	9.87949	9.75234	10.2059	9.84492	9.98133	10.0759	10.0868	10.1393	9.76045	9.87128	10.4774	9.82073	9.84554	9.99189
1443787_x_at	Casp14	Caspase 14	chr10 C1	NM_009809	Mm.20940	---	(W*) Large Sample Approx.	22	22	662	3.91993	8.85752e-05	0.0312096	5.64447	5.82947	-0.185003	5.66306	5.80255	5.67645	5.50558	5.61617	5.35031	5.78246	5.48862	5.5833	5.61832	5.75067	5.73469	6.01067	5.73919	5.72393	5.58301	5.60771	5.66659	5.79606	5.67731	5.42454	5.71158	5.4717	5.65953	5.81311	5.65459	6.05852	5.83282	5.97342	5.78714	5.74941	5.68542	5.82079
1452599_s_at	AI413582	expressed sequence AI413582	chr17 A3.3	NM_001002895	Mm.61488	ENSMUSG00000062753	(W*) Large Sample Approx.	22	22	328	-3.91993	8.85752e-05	0.0312096	7.92911	7.63792	0.291189	7.96121	7.67819	7.73384	7.59431	7.97275	7.81836	7.63442	7.76223	7.99675	7.94967	8.11004	7.98361	8.16936	7.91978	7.84376	7.93973	8.26811	8.04661	7.98535	8.12988	7.71284	7.78514	8.02507	8.05877	7.71806	7.90984	7.88023	7.97111	7.81709	7.64181	7.3785	7.65812	7.67185
1416312_at	Rars	arginyl-tRNA synthetase	chr11 A4	NM_025936	Mm.284906	ENSMUSG00000018848	(W*) Large Sample Approx.	22	22	329	-3.89646	9.76105e-05	0.0323701	9.59987	9.46138	0.138496	9.60596	9.48008	9.4546	9.36482	9.5017	9.58367	9.63958	9.56323	9.73576	9.69631	9.56129	9.64897	9.65463	9.72607	9.79118	9.61696	9.59133	9.57717	9.72326	9.60144	9.62095	9.61049	9.55604	9.37778	9.392	9.53714	9.60949	9.48536	9.34367	9.52112	9.49533	9.61825	9.50556
1416603_at	EG627737 /// mCG_130059 /// Rpl22	predicted gene, EG627737 /// ribosomal protein L22 pseudogene /// ribosomal protein L22	chr4 E2 /// chrX A1.1	NM_009079 /// XM_001477699 /// XM_892438	Mm.307846	ENSMUSG00000028936	(W*) Large Sample Approx.	22	22	329	-3.89646	9.76105e-05	0.0323701	11.0445	10.908	0.136433	11.0626	10.9096	11.0582	10.6686	11.0851	10.9123	11.1028	10.9956	11.0788	11.0671	11.1853	11.1207	11.1704	11.0333	11.1455	10.9431	11.1823	11.0052	11.1437	10.96	11.0344	10.9796	11.0953	11.0112	10.9821	10.909	11.021	11.0259	10.6817	10.8968	10.8315	10.8522	10.8941
1416707_a_at	Pmf1	polyamine-modulated factor 1	chr3 F1	NM_025928	Mm.36715	ENSMUSG00000028066	(W*) Large Sample Approx.	22	22	329	-3.89646	9.76105e-05	0.0323701	5.78157	5.53201	0.249561	5.78284	5.52132	5.95022	5.6996	5.63385	5.72931	5.41698	6.0388	5.77858	5.39289	5.78711	5.79753	5.64517	5.76547	5.9606	5.88735	5.65831	5.85179	5.83293	5.63671	6.14417	5.65489	6.12628	5.80609	5.58096	5.59112	5.65784	5.53501	5.92101	5.36619	5.97035	5.42193	5.13021
1416869_x_at	Lime1 /// Zgpat	Lck interacting transmembrane adaptor 1 /// zinc finger, CCCH-type with G patch domain	chr2 H4	NM_001048148 /// NM_023684 /// NM_144894	Mm.440138	ENSMUSG00000027582	(W*) Large Sample Approx.	22	22	329	-3.89646	9.76105e-05	0.0323701	6.76462	6.54187	0.222753	6.75126	6.56231	7.06559	6.82504	6.84001	6.68374	6.54838	6.70532	6.92529	6.57193	6.72842	6.76993	6.97926	6.71514	6.59621	6.82583	6.76477	6.68803	6.83274	6.67666	6.86834	6.64695	6.82641	6.73775	6.6887	6.46379	6.5112	6.55611	6.92263	6.6431	6.77243	6.66518	6.56852
1423532_at	Rnf44	ring finger protein 44	chr13 B1	NM_134064	Mm.25366	ENSMUSG00000034928	(W*) Large Sample Approx.	22	22	661	3.89646	9.76105e-05	0.0323701	9.83709	10.0212	-0.184128	9.82521	9.99929	9.80906	10.1842	9.74825	9.93361	9.83431	9.5882	9.6307	9.94327	9.81414	9.74817	9.98004	9.52917	9.8524	9.94816	9.81611	9.7591	9.79552	9.93344	9.77282	9.85734	9.91185	10.0261	10.0079	10.0095	9.94511	9.88832	9.97097	10.1275	9.927	9.95557	9.95889
1431292_a_at	Twf2	twinfilin, actin-binding protein, homolog 2 (Drosophila)	chr9 F1	NM_011876	Mm.274346	---	(W*) Large Sample Approx.	22	22	329	-3.89646	9.76105e-05	0.0323701	7.96918	7.74409	0.225092	7.94941	7.76037	7.87256	7.86222	8.00786	8.06808	7.93828	7.84465	8.15447	7.80549	8.08641	8.07185	7.90893	7.89258	8.13063	7.95145	8.0973	7.96855	7.94737	8.07405	7.76152	7.93727	7.90129	8.03911	8.13861	7.89637	7.67063	7.83529	7.74016	7.4805	7.39426	7.97908	7.75924
1433169_at	5830456J23Rik	RIKEN cDNA 5830456J23 gene	---	---	---	---	(W*) Large Sample Approx.	22	22	329	-3.89646	9.76105e-05	0.0323701	5.69542	5.32023	0.375187	5.62619	5.29389	6.09267	5.87233	5.20313	5.25923	6.17648	5.68571	6.13614	5.78089	6.09718	5.49409	5.45119	5.51778	5.54188	5.56667	6.01611	5.46216	5.46758	5.87133	6.01816	5.69695	5.38278	5.50874	5.83386	5.41381	5.22709	5.1453	5.52413	6.11274	5.43036	5.08871	5.05436
1452279_at	Cfp	complement factor properdin	chrX A3|X 6.2 cM	NM_008823	Mm.3064	ENSMUSG00000001128	(W*) Large Sample Approx.	22	22	329	-3.89646	9.76105e-05	0.0323701	7.48439	7.12542	0.358974	7.48381	7.11108	7.60688	7.30909	7.74305	7.52046	7.14349	7.42599	7.26517	7.17804	7.68704	7.6877	7.55251	7.43462	7.44716	7.32501	7.28797	7.20071	7.65717	7.75454	7.40296	7.84209	7.55101	7.63395	7.2888	7.12782	7.47446	7.06677	7.49211	6.53336	7.21266	7.53404	6.9707
1416522_a_at	Grcc10	gene rich cluster, C10 gene	chr6 F2|6 60.22 cM	NM_013535	Mm.439877	ENSMUSG00000072772	(W*) Large Sample Approx.	22	22	330	-3.87298	0.000107511	0.0341469	11.2819	11.1285	0.153397	11.285	11.0958	11.4403	11.2166	11.33	11.3476	11.1754	11.2418	11.3859	11.0357	11.3268	11.2484	11.336	11.3662	11.3107	11.2319	11.2413	11.3022	11.2677	11.2387	11.4334	11.1577	11.4768	11.0901	11.0856	11.1114	11.062	11.2477	11.3215	11.0999	11.3097	11.1933	11.2476
1417742_a_at	Dmap1	DNA methyltransferase 1-associated protein 1	chr4 D1	NM_023178	Mm.29142	ENSMUSG00000009640	(W*) Large Sample Approx.	22	22	330	-3.87298	0.000107511	0.0341469	8.08769	7.94824	0.139454	8.06651	7.92087	8.24252	8.00465	8.1106	8.22054	8.05571	8.04936	8.11897	7.89466	8.09158	8.01433	8.13508	8.11489	8.07589	8.20484	8.01104	7.94911	8.00798	7.97124	8.33596	8.00742	8.25573	8.05713	8.01933	7.90769	7.90278	7.98761	7.97984	8.13805	8.20965	8.06995	7.92306
1448447_at	Vps28	vacuolar protein sorting 28 (yeast)	chr15 D3	NM_025842	Mm.30028	ENSMUSG00000062381	(W*) Large Sample Approx.	22	22	330	-3.87298	0.000107511	0.0341469	11.5892	11.4792	0.110093	11.5691	11.4642	11.5699	11.5542	11.6159	11.5683	11.5791	11.6148	11.5549	11.479	11.5616	11.631	11.766	11.5798	11.6779	11.5871	11.5436	11.5585	11.5516	11.513	11.7902	11.446	11.696	11.5252	11.4632	11.4641	11.3709	11.4644	11.4875	11.547	11.6409	11.4848	11.4927
1455481_at	Ids	iduronate 2-sulfatase	chrX A7.1|X 27.0 cM	NM_001038990 /// NM_001038991 /// NM_010498	Mm.233083	ENSMUSG00000035847	(W*) Large Sample Approx.	22	22	660	3.87298	0.000107511	0.0341469	11.1608	11.3714	-0.21059	11.1583	11.3739	10.8616	11.2839	11.1036	11.1297	11.2351	11.1176	11.0633	11.3616	11.2544	11.1997	11.0486	11.1628	11.1462	11.2533	11.1537	11.2769	11.1216	11.1762	10.8299	11.35	10.8784	11.5299	11.3681	11.3169	11.3221	11.1907	11.0961	11.296	10.9703	11.3001	11.5045
1457090_at	---	---	---	---	Mm.107477	---	(W*) Large Sample Approx.	22	22	330	-3.87298	0.000107511	0.0341469	4.52114	4.31693	0.204206	4.51787	4.30386	4.51302	4.58364	4.95131	4.503	4.54013	4.52889	4.84397	4.34922	4.45672	4.42014	4.20671	4.71132	4.60194	4.52272	4.57858	4.4947	4.4785	4.47023	4.61417	4.39838	4.58775	4.10995	4.36826	4.30116	4.32039	4.27803	4.47258	4.22216	4.46056	4.2878	4.14283
1460495_s_at	Htra2	HtrA serine peptidase 2	chr6 C3|6 34.75 cM	NM_019752	Mm.21880	ENSMUSG00000068329	(W*) Large Sample Approx.	22	22	330	-3.87298	0.000107511	0.0341469	8.15437	7.98895	0.165424	8.15377	8.0103	8.47312	7.97075	8.14934	8.02107	8.04893	8.14837	8.28789	7.89321	8.20258	8.17932	8.29027	8.13331	8.14646	8.28352	8.16345	8.04446	8.23247	8.2199	8.15819	8.02611	8.21876	8.10468	8.0569	8.14498	7.99513	8.1887	8.01059	8.15115	8.0298	8.01962	8.013
1448310_at	Ick	intestinal cell kinase	chr9 E1	NM_019987	Mm.288719	ENSMUSG00000009828	(W*) Large Sample Approx. w/ corr. for tied ranks	22	22	659	3.85005	0.000118092	0.034438	7.96753	8.11543	-0.147897	7.97439	8.09317	7.76651	7.99274	7.97954	7.64177	8.1033	8.0351	7.96464	7.86132	7.82175	8.02905	7.96924	7.96627	7.93389	7.94052	8.01786	7.87186	8.03437	8.01786	8.07347	7.92359	8.15198	8.1891	8.09558	8.19069	8.13291	8.1673	8.08889	8.29004	8.09076	8.03193	8.01786
1418624_at	LOC100045189 /// LOC677262 /// Ybx1	similar to transcription factor EF1(A) /// similar to nuclease sensitive element binding protein 1 /// Y box protein 1	chr4 D1	NM_011732 /// XM_001473821 /// XR_034770	Mm.258204	ENSMUSG00000028639 /// ENSMUSG00000048237	(W*) Large Sample Approx.	22	22	659	3.84951	0.000118354	0.034438	12.2074	12.3173	-0.109897	12.2183	12.3001	12.2455	12.2657	12.2587	12.1867	12.2603	12.2388	12.0907	12.1916	12.1362	12.1617	12.1832	12.287	12.1931	12.3855	12.2167	12.1215	12.0881	12.1061	12.2686	12.22	12.2372	12.2202	12.3044	12.164	12.301	12.2952	12.178	12.4395	12.314	12.2348	12.3725
1419775_at	---	---	---	---	---	---	(W*) Large Sample Approx.	22	22	659	3.84951	0.000118354	0.034438	3.37302	3.66719	-0.294176	3.38795	3.58578	3.47967	3.09433	3.10571	3.31414	3.40596	3.37496	3.37046	3.41246	3.29456	3.35803	3.40094	3.58761	3.33644	3.80063	2.9358	3.45683	3.44429	3.41315	3.28034	3.56887	3.5826	3.18855	3.56875	4.19907	3.64353	3.29422	3.68266	3.68513	3.48079	3.51916	3.46265
1425869_a_at	Psen2	presenilin 2	chr1 H4|1 101.0 cM	NM_001128605 /// NM_011183	Mm.330850	ENSMUSG00000010609	(W*) Large Sample Approx.	22	22	331	-3.84951	0.000118354	0.034438	7.62282	7.35802	0.264799	7.63174	7.32523	7.95749	7.96007	7.60409	7.53257	7.38811	7.52716	7.5096	7.26162	7.55436	7.42083	7.93963	7.77538	7.66345	7.70533	7.39197	7.69867	7.44538	7.61625	7.64826	7.64723	7.72705	7.7276	7.67769	7.46127	7.35178	7.4294	7.81312	7.43316	7.47974	7.13367	7.25518
1434545_x_at	Bola2	bolA-like 2 (E. coli)	chr7 F3	NM_175103	Mm.358692	ENSMUSG00000047721	(W*) Large Sample Approx.	22	22	331	-3.84951	0.000118354	0.034438	8.92218	8.73707	0.185107	8.92342	8.73546	9.38203	8.56389	8.96312	8.89314	8.7364	8.9954	9.13283	8.89011	8.91646	8.96418	9.03066	9.04323	8.92594	8.96409	8.94547	8.80792	8.84796	8.75093	9.05344	8.75775	8.92091	8.80211	8.75854	8.76747	8.69757	8.80572	8.84609	8.77124	8.89828	8.73377	8.71132
1437482_at	Srd5a2l2	steroid 5 alpha-reductase 2-like 2	chr5 E1	NM_153801	Mm.129498	ENSMUSG00000049537	(W*) Large Sample Approx.	22	22	659	3.84951	0.000118354	0.034438	5.52058	5.99425	-0.473674	5.51676	6.02803	5.02823	5.59259	4.87644	5.36571	5.76604	5.36002	5.76477	6.48397	5.73463	5.41014	4.58992	5.21058	5.88968	5.60637	6.0152	5.86923	5.46956	5.36471	5.34802	5.78051	5.36238	5.56397	6.21735	5.53927	6.62609	5.45521	6.11154	5.96509	6.07244	6.09421	5.79492
1444487_at	Lrat	lecithin-retinol acyltransferase (phosphatidylcholine-retinol-O-acyltransferase)	chr3 E3	NM_023624	Mm.33921	ENSMUSG00000028003	(W*) Large Sample Approx.	22	22	331	-3.84951	0.000118354	0.034438	10.3018	9.64514	0.656676	10.2369	9.80919	10.7083	10.7184	10.7005	10.5329	9.92195	9.99148	10.2144	10.0839	10.0218	10.5799	10.8547	10.3065	10.0627	9.52438	10.1908	10.2594	10.6212	11.1242	9.69013	9.99033	9.93517	10.6069	10.1797	9.98218	9.43633	9.49193	10.1188	10.1345	8.98711	10.009	9.89503
1448929_at	F13a1	coagulation factor XIII, A1 subunit	chr13 A3.3	NM_028784	Mm.235105	ENSMUSG00000039109	(W*) Large Sample Approx.	22	22	659	3.84951	0.000118354	0.034438	8.8197	9.19476	-0.375068	8.84495	9.14156	8.70644	8.31348	8.84119	9.12294	9.51602	8.8487	8.86375	8.81832	8.87642	8.91821	8.41861	8.61917	8.72331	8.79792	9.00833	8.55906	8.91983	8.70278	8.92292	8.88376	9.02812	8.62402	9.42413	9.68024	9.69256	9.319	9.35641	8.94404	9.43512	9.65735	8.96381
1450945_at	Prkca	protein kinase C, alpha	chr11 E1|11 68.0 cM	NM_011101	Mm.222178	ENSMUSG00000050965	(W*) Large Sample Approx.	22	22	659	3.84951	0.000118354	0.034438	7.10323	7.32923	-0.225997	7.15742	7.30369	7.2029	7.13895	7.19216	7.24419	7.16909	7.05555	6.93293	7.14707	6.72547	7.08801	7.22657	7.31864	6.8194	6.98031	7.21854	7.16777	6.91906	7.17934	7.07923	7.29872	7.2189	6.94823	7.37411	7.26582	7.67312	7.23577	7.36003	7.13323	7.1826	6.83541	7.33237
1452174_at	Srebf2	sterol regulatory element binding factor 2	chr15 E1	NM_033218	Mm.38016	ENSMUSG00000022463	(W*) Large Sample Approx.	22	22	331	-3.84951	0.000118354	0.034438	9.37017	9.21626	0.153917	9.41102	9.22746	9.50257	9.43399	9.30113	9.2742	8.94939	9.42608	9.32164	8.97539	9.4276	9.41305	9.54546	9.40898	9.54017	9.60913	9.46081	9.40549	9.23067	9.34692	9.49295	9.45016	9.38113	9.24695	9.24089	9.41411	9.21193	9.2798	9.26562	9.24325	9.36632	9.23428	9.2076
1452621_at	Pcbd2	pterin 4 alpha carbinolamine dehydratase/dimerization cofactor of hepatocyte nuclear factor 1 alpha (TCF1) 2	chr13 B2	NM_028281	Mm.28145	ENSMUSG00000021496	(W*) Large Sample Approx.	22	22	331	-3.84951	0.000118354	0.034438	9.18065	9.00973	0.170917	9.15954	9.00921	9.04411	9.07862	9.09883	9.11555	9.33685	9.03574	9.34225	9.27919	9.28865	9.18026	9.38166	9.03929	9.23386	9.0313	9.13297	9.28663	9.42116	9.13882	9.00802	9.21708	9.18695	9.09654	8.98206	9.07977	9.01568	9.16174	9.10572	9.00275	8.89764	9.05688	9.08032
1458435_at	2010000I03Rik	RIKEN cDNA 2010000I03 gene	chrX 42.0 cM	---	---	---	(W*) Large Sample Approx.	22	22	331	-3.84951	0.000118354	0.034438	4.92914	4.71805	0.211089	4.92377	4.70391	5.23537	4.67849	5.1279	4.78546	4.83936	4.98998	4.91708	4.8942	4.96899	4.88448	4.9046	5.21146	5.01338	5.01684	4.96666	4.93046	4.80697	4.86353	5.03625	4.60317	5.00422	4.7622	4.7222	4.98687	4.79712	4.79144	4.63158	4.399	4.66976	4.86985	4.72134
1459764_x_at	Snx10	Sorting nexin 10	chr6 B3	NM_001127348 /// NM_001127349 /// NM_028035	Mm.294166 /// Mm.417373	---	(W*) Large Sample Approx.	22	22	659	3.84951	0.000118354	0.034438	5.45902	5.88347	-0.42445	5.42905	5.89284	5.44216	5.56362	5.67323	6.21151	5.27166	5.41534	5.3808	5.6234	5.54482	5.54132	5.13389	5.63892	4.81221	5.27686	5.79236	5.50816	5.41593	5.33632	5.16432	5.66419	5.33143	5.35602	5.48815	5.8232	5.92867	5.22357	5.61234	5.78702	6.02193	6.11273	6.04443
1435004_at	Pank4	pantothenate kinase 4	chr4 E2	NM_172990	Mm.30042	ENSMUSG00000029056	(W*) Large Sample Approx. w/ corr. for tied ranks	22	22	331.5	-3.83791	0.000124086	0.0351686	8.69765	8.57701	0.120635	8.70346	8.56715	8.70661	8.76614	8.76396	8.52499	8.64399	8.64591	8.61176	8.75928	8.69361	8.71901	8.7802	8.71179	8.8154	8.7275	8.70031	8.6234	8.59907	8.73842	8.69276	8.68389	8.74011	8.70009	8.58205	8.64223	8.70982	8.69276	8.86532	8.61826	8.71722	8.5727	8.46486
1445952_at	---	---	---	---	---	---	(W*) Large Sample Approx. w/ corr. for tied ranks	22	22	658.5	3.83791	0.000124086	0.0351686	6.12854	6.47959	-0.35105	6.15273	6.48753	6.1807	5.81049	6.42661	6.06098	6.18785	6.59328	6.44448	6.00436	5.47147	6.14231	5.59135	6.30872	6.03446	6.43864	5.935	6.08454	5.81565	6.25251	6.73536	6.22547	6.16315	5.92045	6.19513	6.0166	6.37574	6.27133	6.35138	6.63949	6.91912	6.43864	6.61602
1416404_s_at	LOC100039355 /// Rps16	similar to Rps16 protein /// ribosomal protein S16	chr5 G1.3 /// chr7 A3	NM_001110217 /// NM_013647 /// XM_001472799 /// XM_001479899	Mm.702	ENSMUSG00000037563 /// ENSMUSG00000060419	(W*) Large Sample Approx.	22	22	332	-3.82604	0.000130222	0.0351686	13.1932	13.1144	0.0787681	13.2075	13.1106	13.1907	13.0306	13.2136	13.1444	13.1209	13.2321	13.1892	13.1321	13.2134	13.2814	13.2016	13.2214	13.2631	13.0869	13.2648	13.1619	13.29	13.2249	13.2439	13.1166	13.2432	13.1833	13.1339	13.1234	13.0896	13.1847	13.1836	13.0693	13.0996	13.1418	13.1477
1416467_at	Ddx3x	DEAD/H (Asp-Glu-Ala-Asp/His) box polypeptide 3, X-linked	chrX A1.1|X 42.0 cM	NM_010028	Mm.289662	ENSMUSG00000000787	(W*) Large Sample Approx.	22	22	332	-3.82604	0.000130222	0.0351686	10.9177	10.5554	0.362305	11.0247	10.6478	10.0144	11.049	10.9022	10.745	11.2361	10.613	10.5137	11.1006	11.0886	11.0258	11.0995	10.7829	10.9354	11.0279	11.0102	11.0413	11.1555	11.044	10.6083	10.9558	11.0237	11.2175	10.6953	10.643	10.6723	10.6515	10.4984	10.6661	10.3558	10.9248	10.6178
1416468_at	Aldh1a1	aldehyde dehydrogenase family 1, subfamily A1	chr19 B|19 12.0 cM	NM_013467	Mm.435667	ENSMUSG00000053279	(W*) Large Sample Approx.	22	22	658	3.82604	0.000130222	0.0351686	12.9081	13.0832	-0.175143	12.877	13.0939	12.6476	12.929	13.0624	12.7566	12.8489	12.9221	12.8132	13.1797	12.8182	13.0264	12.8856	12.9192	12.8543	12.8684	12.8562	13.0155	13.1318	12.8312	12.7708	12.9308	12.7537	13.1561	13.0164	13.0285	12.9322	12.9898	13.001	13.107	12.9513	13.0154	13.2917
1419829_a_at	---	---	---	---	Mm.45086	---	(W*) Large Sample Approx.	22	22	658	3.82604	0.000130222	0.0351686	8.83181	9.011	-0.179188	8.81305	8.99075	9.05218	8.86406	8.79779	9.20171	8.68821	8.82667	8.68204	8.90317	8.87184	8.62059	8.79944	8.756	8.68241	8.91571	8.74904	8.83156	8.67046	9.01455	8.75832	8.82678	8.67359	9.11371	8.88134	8.91576	9.04536	8.89108	8.93038	9.08524	9.07173	9.01671	8.98097
1422614_s_at	Bloc1s1	biogenesis of lysosome-related organelles complex-1, subunit 1	chr10 D3|10 72.0 cM	NM_015740	Mm.30118	ENSMUSG00000025349	(W*) Large Sample Approx.	22	22	332	-3.82604	0.000130222	0.0351686	9.60828	9.44575	0.162523	9.61197	9.43942	9.52707	9.41694	9.55311	9.51594	9.63975	9.63938	9.85822	9.58567	9.66938	9.60796	9.72611	9.7701	9.62477	9.60308	9.68456	9.53833	9.61599	9.43005	9.73798	9.48045	9.76398	9.39325	9.55167	9.45592	9.35472	9.58866	9.6722	9.6455	9.50291	9.48294	9.43365
1423592_at	Rock2	Rho-associated coiled-coil containing protein kinase 2	chr12 A3	NM_009072	Mm.276024	ENSMUSG00000020580	(W*) Large Sample Approx.	22	22	658	3.82604	0.000130222	0.0351686	9.11329	9.2903	-0.177015	9.12608	9.28079	9.03445	9.19849	9.06731	9.11802	9.14706	9.15009	8.94012	9.28679	8.93724	9.19266	9.03388	9.13657	9.32869	9.23	9.13414	9.11616	9.08347	9.07898	9.1529	8.98396	8.96984	9.17145	9.17688	9.16327	9.23126	9.18224	9.28872	9.3473	9.31436	8.90041	9.44651
1424827_a_at	Csnk1a1	casein kinase 1, alpha 1	chr18 D3	NM_146087	Mm.26908	ENSMUSG00000024576	(W*) Large Sample Approx.	22	22	658	3.82604	0.000130222	0.0351686	10.6827	10.8413	-0.158641	10.7298	10.8507	10.4158	10.4851	10.6868	10.82	10.7291	10.7666	10.6118	10.8078	10.7615	10.7343	10.6426	10.8235	10.6132	10.4596	10.699	10.7306	10.7607	10.8179	10.4988	10.749	10.5362	10.8691	10.7782	10.7949	10.7962	10.852	10.2593	10.6	10.7414	10.8813	10.8493
1433627_at	Sec23ip	Sec23 interacting protein	chr7 F3|7 61.0 cM	NM_001029982	Mm.297105	ENSMUSG00000055319	(W*) Large Sample Approx.	22	22	658	3.82604	0.000130222	0.0351686	9.21527	9.3265	-0.111228	9.24099	9.33652	9.29374	9.31516	9.2412	9.25943	9.28097	9.17666	9.13518	9.23892	9.03596	9.17193	9.17817	9.25646	9.25036	9.34846	9.08561	9.08719	9.08581	9.17337	9.32578	9.26959	9.28527	9.24079	9.24572	9.19463	9.29135	9.25445	9.15822	9.39362	9.47856	9.27871	9.33714
1448346_at	Cfl1	cofilin 1, non-muscle	chr19 A	NM_007687	Mm.329655	ENSMUSG00000056201	(W*) Large Sample Approx.	22	22	332	-3.82604	0.000130222	0.0351686	11.9367	11.7113	0.225437	11.9599	11.6893	11.9568	11.8167	11.8768	11.7045	11.716	11.9394	11.9661	11.4724	12.0078	12.0186	12.0356	12.0793	11.998	12.0036	12.0947	11.9348	11.9621	11.9577	12.0628	11.9274	12.1409	11.9359	12.0855	11.9889	11.8174	11.9648	11.8719	11.6604	11.7417	11.684	11.6095
1450150_a_at	ENSMUSG00000059776 /// OTTMUSG00000009186 /// OTTMUSG00000025606 /// Rpl13	predicted gene, ENSMUSG00000059776 /// predicted gene, OTTMUSG00000009186 /// predicted gene, OTTMUSG00000025606 /// ribosomal protein L13	chr3 D|5 /// chr4 A1 /// chr5 E2|5 /// chr8 E1	NM_016738 /// XM_001473175 /// XM_001473362 /// XM_001474690 /// XM_001475096	Mm.440066	ENSMUSG00000000740 /// ENSMUSG00000059776 /// ENSMUSG00000066315 /// ENSMUSG00000078192	(W*) Large Sample Approx.	22	22	332	-3.82604	0.000130222	0.0351686	13.0935	12.976	0.117435	13.1	12.9813	12.9994	13.038	13.0984	12.9682	13.1488	13.1224	13.1008	13.0756	13.1092	13.1633	13.1678	13.0838	13.2733	13.1262	13.1095	12.9674	13.0991	13.0219	13.2105	13.0876	13.1931	12.892	12.9378	12.8551	12.9449	13.029	13.0907	13.0099	13.0804	12.9747	12.9991
1434514_at	Rbm15	RNA binding motif protein 15	chr3 F2.3	NM_001045807	Mm.27966	ENSMUSG00000048109	(W*) Large Sample Approx. w/ corr. for tied ranks	22	22	657	3.8031	0.000142896	0.0364899	7.58914	7.76136	-0.172219	7.59569	7.7264	7.64478	7.59244	7.45803	7.67282	7.48646	7.58043	7.49728	7.71441	7.55363	7.68489	7.55099	7.67282	7.59894	7.63158	7.38631	7.52269	7.4999	7.43587	7.68335	7.80139	7.66721	7.62479	7.64925	7.49253	7.61303	7.66077	7.73888	7.8437	7.84601	7.66266	7.85201
1449539_at	Ms4a6d	membrane-spanning 4-domains, subfamily A, member 6D	chr19 A	NM_026835	Mm.290390	---	(W*) Large Sample Approx. w/ corr. for tied ranks	22	22	657	3.8031	0.000142896	0.0364899	2.48385	2.62773	-0.143881	2.48288	2.60111	2.53222	2.52082	2.58083	2.57473	2.54083	2.5081	2.48871	2.32864	2.38662	2.69001	2.47518	2.47706	2.37076	2.70847	2.44698	2.41899	2.46819	2.43656	2.54083	2.28759	2.49845	2.36413	2.55639	2.60782	2.58332	2.54901	2.71536	2.54083	2.7499	2.75535	2.49302
1418430_at	Kif5b	kinesin family member 5B	chr18 1.0 cM	NM_008448	Mm.223744	ENSMUSG00000006740	(W*) Large Sample Approx. w/ corr. for tied ranks	22	22	657	3.8027	0.000143128	0.0364899	10.1138	10.3047	-0.190857	10.1654	10.3602	9.5744	10.1259	10.1033	9.93657	10.216	10.4277	10.2597	10.1943	10.1517	10.2678	9.99957	10.2413	10.1599	9.85858	10.1709	10.2666	10.0932	10.2814	9.70815	10.2387	9.85901	10.3695	10.4203	10.3417	10.288	10.3075	9.73111	9.9908	9.65777	10.3075	10.4496
1421977_at	Mmp19	matrix metallopeptidase 19	chr10 D3|10 70.0 cM	NM_021412	Mm.131266	ENSMUSG00000025355	(W*) Large Sample Approx.	22	22	657	3.80257	0.000143205	0.0364899	5.27262	5.74944	-0.47682	5.34981	5.80139	4.70474	4.72666	4.6924	5.15347	5.3488	5.43822	5.27681	5.41922	5.17792	5.50085	5.2138	5.41955	5.40492	5.35081	5.34611	5.53768	5.45636	5.43575	4.71516	5.86333	5.02051	5.79448	5.93425	5.82559	6.13843	5.49157	5.78195	4.86225	5.68304	5.8881	5.35146
1428779_at	Zbtb41	zinc finger and BTB domain containing 41 homolog	chr1 F	NM_172643	Mm.119711	---	(W*) Large Sample Approx.	22	22	657	3.80257	0.000143205	0.0364899	8.45938	8.60618	-0.146792	8.42934	8.59811	8.43013	8.43841	8.38738	8.88168	8.57502	8.42856	8.37016	8.72793	8.41957	8.41997	8.45511	8.4681	8.24881	8.33663	8.40288	8.56095	8.4309	8.5013	8.39715	8.36422	8.33269	8.52891	8.59811	8.492	8.51666	8.54279	8.51389	8.85691	8.62759	8.58144	8.63729
1433721_x_at	Rps21	ribosomal protein S21	chr2 H4	NM_025587	Mm.289669	ENSMUSG00000039001	(W*) Large Sample Approx.	22	22	333	-3.80257	0.000143205	0.0364899	13.1319	13.0041	0.127787	13.1364	12.9973	13.2507	12.9295	13.3316	13.1575	13.0399	13.3178	13.232	13.0613	13.1958	13.1367	13.2081	13.1374	13.136	13.0221	13.1892	13.0255	13.1752	13.0998	13.1347	12.9684	13.0974	13.0542	13.0448	13.0254	12.9768	13.1147	12.8274	12.9982	12.9309	12.902	13.0103
1448615_at	Ccs	copper chaperone for superoxide dismutase	chr19 A|19 4.0 cM	NM_016892	Mm.434411	ENSMUSG00000034108	(W*) Large Sample Approx.	22	22	333	-3.80257	0.000143205	0.0364899	8.84797	8.69758	0.150384	8.82673	8.71788	8.94786	8.77038	8.78671	8.82036	8.72813	8.7397	8.909	8.73806	8.85079	8.8869	8.82744	8.81147	8.84963	9.03188	8.88269	8.82602	8.96816	8.80832	8.88999	8.76774	9.0692	8.74485	8.63625	8.72183	8.7661	8.76052	8.91346	8.87139	8.81265	8.87188	8.61834
1448632_at	Psmb10	proteasome (prosome, macropain) subunit, beta type 10	chr8 D3|8 51.0 cM	NM_013640	Mm.787	ENSMUSG00000031897	(W*) Large Sample Approx.	22	22	333	-3.80257	0.000143205	0.0364899	10.5121	10.3149	0.197207	10.4846	10.3076	10.6487	10.3385	10.4062	10.6355	10.2031	10.707	10.7775	10.3318	10.4598	10.5879	10.6954	10.4446	10.4076	10.5094	10.7119	10.3578	10.425	10.5115	10.9127	10.4315	10.5386	10.2241	10.3109	10.3	10.2605	10.2933	10.3043	10.4175	10.5698	10.4072	10.5142
1451106_at	Tut1	terminal uridylyl transferase 1, U6 snRNA-specific	chr19 A	NM_197993	Mm.165979	ENSMUSG00000071645	(W*) Large Sample Approx.	22	22	333	-3.80257	0.000143205	0.0364899	7.48467	7.31715	0.167522	7.50432	7.32633	7.61949	7.50237	7.37996	7.17083	7.39285	7.51956	7.46968	7.27781	7.54253	7.50628	7.66372	7.4831	7.34138	7.56822	7.38134	7.51374	7.49739	7.4403	7.6877	7.51276	7.58004	7.6117	7.31762	7.36205	7.38638	7.4003	7.63771	7.31339	7.4154	7.19809	7.33505
1456830_at	Ppp1r2	protein phosphatase 1, regulatory (inhibitor) subunit 2	chr16 B2	NM_025800	Mm.291593	ENSMUSG00000047714	(W*) Large Sample Approx.	22	22	657	3.80257	0.000143205	0.0364899	7.51738	7.7748	-0.25742	7.62457	7.7883	6.98106	7.66408	7.36595	7.71084	7.53971	7.57458	7.32163	7.65969	7.7437	7.51466	7.67194	7.62963	7.24115	7.47785	7.68936	7.61951	7.69771	7.79079	7.09527	7.6545	6.98836	7.75035	7.97134	7.79303	7.5992	7.61962	7.39205	7.67695	7.07857	7.78358	7.89352
1423801_a_at	Aprt	adenine phosphoribosyl transferase	chr8 E1|8 67.0 cM	NM_009698	Mm.1786	ENSMUSG00000006589	(W*) Large Sample Approx.	22	22	334	-3.77909	0.000157401	0.038792	9.47759	9.30055	0.177041	9.47498	9.32693	9.6389	9.47405	9.61431	9.44764	9.23169	9.36603	9.41232	9.30543	9.47592	9.53385	9.54178	9.52959	9.52719	9.64138	9.45545	9.39617	9.51922	9.31225	9.613	9.27417	9.72882	9.46775	9.29785	9.34791	9.30484	9.40306	9.58852	9.35648	9.44804	9.3884	9.26886
1434916_at	Vkorc1l1	vitamin K epoxide reductase complex, subunit 1-like 1	chr5 G1.3	NM_001001327 /// NM_027121	Mm.288718	---	(W*) Large Sample Approx.	22	22	656	3.77909	0.000157401	0.038792	7.5569	7.72464	-0.167742	7.55223	7.72469	7.57667	7.46203	7.47883	7.65861	7.7055	7.56048	7.49159	7.75941	7.58134	7.45876	7.64157	7.53723	7.57893	7.73649	7.41587	7.54398	7.57965	7.5346	7.27334	7.52527	7.60881	7.5429	7.77247	7.78705	7.8305	7.53712	7.75236	7.75469	7.85649	7.59626	7.7598
1447530_at	F8a	Factor 8-associated gene A	chrX A7.3|X 29.1 cM	NM_007978	Mm.165807	---	(W*) Large Sample Approx.	22	22	656	3.77909	0.000157401	0.038792	6.38684	6.63625	-0.249407	6.37402	6.67146	6.24918	5.98711	6.19395	6.24042	6.51907	6.07094	6.44526	6.39124	6.38383	6.35213	6.87425	6.46263	6.33906	6.69658	6.49105	6.56409	6.34911	6.36421	6.23349	6.61794	6.45819	6.22679	6.70191	6.33563	6.51621	6.65354	6.77141	6.45201	6.75546	6.43805	6.45912
1451554_a_at	Aph1a	anterior pharynx defective 1a homolog (C. elegans)	chr3 F2.1	NM_146104 /// NM_146134	Mm.389471	ENSMUSG00000015750	(W*) Large Sample Approx.	22	22	656	3.77909	0.000157401	0.038792	9.11512	9.32016	-0.205045	9.14057	9.27021	9.21084	9.18113	9.14379	9.14694	9.39837	9.14063	9.03386	9.14052	9.13529	8.94052	9.26706	9.20662	8.88913	9.04185	9.28684	9.07184	9.1874	8.95122	9.10346	8.89697	9.00304	9.15521	9.28958	9.18612	9.10544	9.16986	9.15156	9.44157	9.3705	9.24109	9.26109
1452562_at	Kdm5d	lysine (K)-specific demethylase 5D	chrY A1	NM_011419	Mm.262676	---	(W*) Large Sample Approx.	22	22	656	3.77909	0.000157401	0.038792	3.06996	3.31123	-0.241268	3.04554	3.31291	2.98893	2.97606	2.88323	2.84281	2.8778	3.18479	3.04718	3.22321	3.03705	3.15385	3.26927	2.89132	3.38627	3.0439	3.24634	2.99537	3.18646	3.12607	2.82921	3.25108	3.07204	3.02694	3.09623	2.92427	3.29669	3.43274	3.34077	3.37872	3.30588	3.57969	3.5398
1452637_a_at	Bola1	bolA-like 1 (E. coli)	chr3 F2	NM_026975	Mm.104531	ENSMUSG00000015943	(W*) Large Sample Approx.	22	22	334	-3.77909	0.000157401	0.038792	7.98643	7.801	0.185428	7.98148	7.80705	7.98713	7.9432	7.76984	7.91175	7.96338	7.84278	7.97582	7.94526	8.12477	8.01038	8.1645	7.89806	8.02904	8.01597	8.00646	8.03202	8.03517	7.86376	8.02332	7.88816	8.29489	7.97575	7.69405	7.81112	7.83768	7.89652	8.10886	8.02541	8.05263	7.88985	7.80238
1417105_at	Trappc2l	trafficking protein particle complex 2-like	chr8 E1	NM_021502	Mm.38746	ENSMUSG00000015013	(W*) Large Sample Approx.	22	22	335	-3.75562	0.000172913	0.0412621	10.1855	10.0858	0.0997179	10.1876	10.0784	10.2165	10.0663	10.2054	10.1853	10.1942	10.1595	10.3134	10.1422	10.2241	10.19	10.2856	10.1367	10.1648	10.1632	10.2013	10.2029	10.1454	10.1531	10.2871	10.038	10.2782	10.1277	10.1533	10.0767	9.96007	10.1516	10.174	10.1455	10.1192	10.0069	10.0383
1418086_at	Ppp1r14a	protein phosphatase 1, regulatory (inhibitor) subunit 14A	chr7 B1	NM_026731	Mm.2343	ENSMUSG00000037166	(W*) Large Sample Approx.	22	22	335	-3.75562	0.000172913	0.0412621	10.1066	9.86935	0.237227	10.1039	9.82795	10.288	9.88279	10.2797	10.102	10.018	10.5031	10.2038	9.52219	9.99166	10.0981	10.1993	10.1205	9.78864	10.0063	10.184	10.1706	10.0401	10.0703	10.4923	10.1004	10.1057	10.1771	10.2063	9.91179	9.71287	10.0354	9.63082	9.83356	10.0627	9.82717	9.72748
1425271_at	Psmc3ip	proteasome (prosome, macropain) 26S subunit, ATPase 3, interacting protein	chr11 D	NM_008949	Mm.18344	ENSMUSG00000019303	(W*) Large Sample Approx.	22	22	335	-3.75562	0.000172913	0.0412621	6.39073	6.20084	0.189892	6.38975	6.22188	6.45189	6.52149	6.386	6.37757	6.43447	6.25955	6.23823	6.51923	6.47142	6.54025	6.39349	6.1123	6.53967	6.34089	6.29578	6.45962	6.50223	6.33195	6.27108	6.31462	6.62876	6.20552	6.24334	6.20009	6.20042	6.19952	6.41065	6.3617	6.09988	6.3063	6.10245
1435099_at	Utp14a	UTP14, U3 small nucleolar ribonucleoprotein, homolog A (yeast)	chrX A3.2	NM_028276	Mm.336045	ENSMUSG00000063785	(W*) Large Sample Approx.	22	22	335	-3.75562	0.000172913	0.0412621	8.54473	8.38071	0.164022	8.52657	8.36043	8.56012	8.51486	8.39166	8.47686	8.48967	8.49875	8.63829	8.58373	8.35804	8.56902	8.4064	8.64281	8.78284	8.62078	8.4626	8.39046	8.53828	8.4844	8.83565	8.54771	8.78435	8.40688	8.15261	8.30522	8.3192	8.31419	8.3509	8.55174	8.60772	8.42172	8.47053
1439906_at	---	---	---	---	Mm.23555	---	(W*) Large Sample Approx.	22	22	655	3.75562	0.000172913	0.0412621	5.76558	6.16501	-0.399435	5.70727	6.15101	5.41499	6.1333	5.63887	6.17017	5.73255	6.04599	6.03231	6.4895	5.97075	5.97504	5.40071	5.43644	5.22378	5.32668	5.79793	5.68199	5.57362	5.92257	5.59137	6.06705	5.53565	5.68148	6.2867	6.17398	6.13317	6.06453	5.80112	6.06868	5.7029	5.96911	5.69402
1450818_a_at	Ndufa7	NADH dehydrogenase (ubiquinone) 1 alpha subcomplex, 7 (B14.5a)	chr17 B1	NM_023202	Mm.29513	ENSMUSG00000041881	(W*) Large Sample Approx.	22	22	335	-3.75562	0.000172913	0.0412621	11.0231	10.8735	0.149627	11.0214	10.9007	11.033	10.9181	10.9259	10.9158	10.9841	10.94	11.0494	10.9621	11.0352	10.9932	11.1584	11.0321	11.0794	11.1529	11.0408	11.0106	11.0747	10.9568	11.1164	10.9816	11.2584	10.8898	10.9017	10.9416	10.9451	10.985	11.1766	10.9863	11.0053	10.9277	10.8998
1448011_at	Vps13c	Vacuolar protein sorting 13C (yeast)	chr9 C	NM_177184	Mm.241454	---	(W*) Large Sample Approx. w/ corr. for tied ranks	22	22	654.5	3.74415	0.000181007	0.0425411	2.94824	3.11414	-0.165898	2.94931	3.09396	2.79592	3.012	3.11292	2.91573	2.91392	2.90512	2.8541	3.06975	3.07111	2.85239	3.04307	3.00491	3.02327	2.92105	2.67696	2.87823	3.07111	3.01995	3.09515	2.81142	2.97757	2.83567	3.10628	3.0403	3.11411	3.07168	3.17925	3.15637	3.29072	3.13842	2.94857
1422826_at	Igfals	insulin-like growth factor binding protein, acid labile subunit	chr17 A2-A3|17 17.1 cM	NM_008340	Mm.3135	ENSMUSG00000046070	(W*) Large Sample Approx. w/ corr. for tied ranks	22	22	335.5	-3.74402	0.000181102	0.0425411	5.86702	5.61855	0.24847	5.82595	5.55784	5.86466	5.82762	5.63015	5.8205	5.67806	5.77069	5.57834	5.73574	5.70345	5.97791	5.79793	5.71574	5.89287	6.22358	5.98121	6.16978	5.75529	5.95138	6.06926	5.97856	6.12746	5.82428	5.21968	5.55901	5.84698	5.54171	5.94947	5.88276	5.90585	5.95774	5.48564
1436864_at	---	---	---	---	---	---	(W*) Large Sample Approx. w/ corr. for tied ranks	22	22	335.5	-3.74402	0.000181102	0.0425411	6.12867	5.89616	0.232515	6.10007	5.90366	6.13612	6.11806	6.59031	6.07776	6.01904	6.26313	6.0144	6.40341	6.26783	5.93992	6.46603	6.07182	5.72596	6.13049	6.06453	5.96514	6.08208	6.31713	6.28981	5.92384	6.12241	5.84159	5.97936	5.78988	5.6925	5.73878	6.05607	6.50283	5.57806	5.90826	6.06453
1416100_at	Eif3d	eukaryotic translation initiation factor 3, subunit D	chr15 E1	NM_018749	Mm.3955	ENSMUSG00000016554	(W*) Large Sample Approx. w/ corr. for tied ranks	22	22	336	-3.73228	0.000189755	0.0430282	10.5802	10.4788	0.101374	10.5714	10.4853	10.62	10.5397	10.5291	10.4898	10.5479	10.6428	10.5199	10.468	10.6046	10.6456	10.6021	10.6268	10.6816	10.6519	10.595	10.4802	10.5166	10.5367	10.7091	10.5413	10.735	10.4797	10.4991	10.4679	10.5584	10.5815	10.4991	10.4462	10.5639	10.5065	10.5106
1416479_a_at	Tmem14c	transmembrane protein 14C	chr13 A3.3	NM_025387	Mm.30005	ENSMUSG00000021361	(W*) Large Sample Approx.	22	22	336	-3.73215	0.000189854	0.0430282	9.69998	9.51375	0.186233	9.72086	9.48237	9.69387	9.60789	9.56274	9.4966	9.66906	9.57084	9.78748	9.59275	9.81099	9.74858	9.82431	9.81059	9.80632	9.73579	9.73004	9.65881	9.88443	9.76998	9.50686	9.68998	9.72389	9.71782	9.61435	9.74714	9.79299	9.6121	9.79166	9.46617	9.47937	9.70214	9.46955
1418361_at	Gas8	growth arrest specific 8	---	NM_018855	Mm.117265	ENSMUSG00000040220	(W*) Large Sample Approx.	22	22	336	-3.73215	0.000189854	0.0430282	7.36966	7.21113	0.158526	7.36318	7.23305	7.30508	7.53569	7.31649	7.36405	7.15504	7.19377	7.25945	7.24832	7.34691	7.47559	7.49461	7.34829	7.48455	7.5977	7.282	7.37529	7.37233	7.25222	7.50399	7.46426	7.39452	7.36231	7.29606	7.11813	7.1144	7.23479	7.47676	7.00227	7.23967	7.20957	7.24922
1424699_at	Ccdc136	coiled-coil domain containing 136	chr6 A3.3	XM_485735 /// XM_908853	Mm.251303	ENSMUSG00000029769	(W*) Large Sample Approx.	22	22	336	-3.73215	0.000189854	0.0430282	6.69725	6.49749	0.199761	6.68536	6.48682	6.69411	6.73436	6.62869	6.82046	6.73717	6.6766	6.72121	6.67154	6.59558	6.57409	6.84884	6.81736	6.96828	6.94114	6.59372	6.42627	6.78827	6.51212	6.75887	6.61349	6.63832	6.57905	6.27553	6.7189	6.52186	6.49717	6.85126	6.36283	6.8034	6.45439	6.45868
1442679_at	---	---	---	---	---	---	(W*) Large Sample Approx.	22	22	654	3.73215	0.000189854	0.0430282	7.83304	8.07795	-0.244905	7.87806	8.10044	7.38626	7.39676	7.8889	7.64762	7.94304	7.98911	7.74375	7.89798	7.91485	7.82506	7.90653	8.19466	7.74563	7.92806	8.14133	7.80851	8.0852	7.85833	7.86723	7.70391	7.49402	7.96021	8.18823	7.91745	8.09563	8.11582	7.59906	8.16054	8.23972	7.92695	8.17138
1445886_at	Elk3	ELK3, member of ETS oncogene family	chr10 C-D1|10 51.0 cM	NM_013508 /// NM_205536	Mm.4454	ENSMUSG00000008398	(W*) Large Sample Approx.	22	22	336	-3.73215	0.000189854	0.0430282	5.41771	4.64561	0.772099	5.2592	4.54568	5.102	4.99295	6.48276	6.3217	4.74237	6.31437	5.00516	4.36384	5.87578	4.69553	5.53242	5.16089	5.761	4.62197	6.13744	6.15004	5.85646	4.54528	6.49688	5.00633	4.66687	5.35751	4.5368	4.4245	4.1995	5.48064	4.63403	4.16115	5.19855	4.25513	5.59716
1456717_at	---	---	---	---	---	---	(W*) Large Sample Approx.	22	22	654	3.73215	0.000189854	0.0430282	5.55844	6.01223	-0.45379	5.49339	6.023	5.38522	5.25913	5.484	6.05696	5.42131	5.76952	6.30628	5.40476	4.77814	5.93766	4.93845	6.00261	4.95972	5.40719	5.81155	5.65471	5.7969	5.50278	5.45754	5.79759	5.37049	5.78325	6.05568	5.90945	6.08375	6.05944	5.99032	5.83861	5.95618	5.93841	5.70501
1432947_at	4921519G19Rik	RIKEN cDNA 4921519G19 gene	---	---	---	---	(W*) Large Sample Approx. w/ corr. for tied ranks	22	22	653.5	3.72067	0.000198692	0.0446063	6.60209	6.97547	-0.373378	6.65648	6.99575	6.92598	6.2745	6.7469	6.84469	6.67132	7.04339	6.52529	6.31887	5.79606	7.02324	6.24806	6.78853	6.47912	6.82094	6.22437	6.58187	6.4069	6.53681	6.70986	6.64164	6.78853	6.84907	6.70187	6.24588	6.70204	6.69839	6.80122	7.04599	7.27032	7.31932	7.27882
1426660_x_at	100041163 /// 100041478 /// ENSMUSG00000063556 /// ENSMUSG00000071532 /// LOC100046821 /// Rpl23a	predicted gene, 100041163 /// predicted gene, 100041478 /// predicted gene, ENSMUSG00000063556 /// predicted gene, ENSMUSG00000071532 /// similar to ribosomal protein L23a /// ribosomal protein L23a	chr10 A2|14 /// chr11 B5 /// chr14 B|14 /// chr14 D3 /// chr15 B3.1|15	NM_207523 /// XM_001473215 /// XM_001475712 /// XM_001476133 /// XM_001476718 /// XM_001477434 /// XM_001480900 /// XR_034403	Mm.443576	ENSMUSG00000058546 /// ENSMUSG00000071532 /// ENSMUSG00000078126	(W*) Large Sample Approx. w/ corr. for tied ranks	22	22	336.5	-3.72054	0.000198795	0.0446063	13.2436	13.119	0.124559	13.2686	13.1353	13.0752	13.125	13.3151	13.0855	13.3234	13.2676	13.2207	13.2961	13.3031	13.2881	13.2962	13.2696	13.355	13.1244	13.3642	13.2068	13.331	13.2234	13.1716	13.1881	13.2466	13.2816	13.2656	13.1545	13.1829	13.2511	13.142	13.1181	12.9185	13.1159	13.2052
1427286_at	D11Bwg0517e	DNA segment, Chr 11, Brigham & Women's Genetics 0517 expressed	chr11 E2|11 75.0 cM	NM_001024931 /// NM_001039167 /// NM_001039168	Mm.341103	ENSMUSG00000025576	(W*) Large Sample Approx. w/ corr. for tied ranks	22	22	653	3.70881	0.000208239	0.0453944	3.34865	3.64331	-0.294663	3.32361	3.69774	3.47621	3.49727	3.1737	3.13834	3.23388	3.12245	3.4305	3.4305	3.258	3.17016	3.29612	3.31621	3.50943	3.7598	3.47669	3.45683	3.27745	3.33101	3.26148	3.03592	3.40981	3.60851	3.24726	3.67605	3.2938	3.53197	3.73733	3.88155	3.49033	3.23352	3.50286
1442843_at	4933411D12Rik	RIKEN cDNA 4933411D12 gene	---	---	---	---	(W*) Large Sample Approx. w/ corr. for tied ranks	22	22	337	-3.70881	0.000208239	0.0453944	5.51296	5.15355	0.359418	5.48443	5.20571	6.09027	5.8842	5.59701	5.80503	5.78587	4.99856	5.88939	5.3995	5.26134	5.1521	5.55897	5.35928	5.33452	5.62444	5.35814	5.55372	5.65071	5.24861	5.41515	5.58793	5.40989	5.32054	5.33935	5.20057	5.11022	5.28304	5.21086	5.59347	5.12211	5.13963	5.32242
1416291_at	Psmc4	proteasome (prosome, macropain) 26S subunit, ATPase, 4	chr7 A3|7 10.0 cM	NM_011874	Mm.29582	ENSMUSG00000030603	(W*) Large Sample Approx.	22	22	337	-3.70867	0.000208347	0.0453944	9.3149	9.17609	0.138807	9.30661	9.19547	9.3008	9.2242	9.29164	9.24083	9.38024	9.23554	9.2678	9.28415	9.37992	9.3715	9.4306	9.3234	9.46672	9.33174	9.36533	9.27879	9.23117	9.29175	9.31577	9.31242	9.40107	9.20235	9.19646	9.28286	9.37452	9.29782	9.32102	9.19448	9.11984	9.25873	9.09817
1423492_at	Mrpl45	mitochondrial ribosomal protein L45	chr11 D	NM_025927	Mm.5381	ENSMUSG00000018882	(W*) Large Sample Approx.	22	22	337	-3.70867	0.000208347	0.0453944	7.82203	7.52282	0.299203	7.82876	7.52793	8.02837	7.83894	7.77824	7.79132	7.6749	7.52833	8.0792	7.61672	7.69891	7.64956	7.66094	7.85137	8.09126	7.94793	7.82944	7.83355	7.98136	7.82808	7.8022	7.87595	8.03622	7.66177	7.67779	7.81693	8.01866	7.89922	7.98698	7.41904	7.51751	7.64625	7.55387
1434405_at	Fnip1	folliculin interacting protein 1	chr11 B1.3	NM_173753	Mm.34087	ENSMUSG00000035992	(W*) Large Sample Approx.	22	22	653	3.70867	0.000208347	0.0453944	7.50036	7.82525	-0.324885	7.62071	7.89127	6.32858	7.73998	7.64884	7.41189	7.68663	7.5069	7.60454	7.79683	7.63687	7.70554	7.5926	7.28492	7.19906	7.01916	7.72295	7.6836	7.79915	7.91361	7.27514	7.53644	7.13943	7.77538	7.59036	7.67648	7.8411	7.76586	7.45505	7.71135	7.30672	7.6064	7.86133
1435739_at	Lats1	large tumor suppressor	---	NM_010690 /// XM_618738 /// XM_906240	Mm.34083	---	(W*) Large Sample Approx.	22	22	653	3.70867	0.000208347	0.0453944	9.21711	9.32448	-0.10737	9.19744	9.33983	9.223	9.28435	9.19072	9.21209	9.32842	9.19877	9.05587	9.44878	9.17415	9.17595	9.21212	9.17801	9.1912	9.19576	9.24727	9.27642	9.29859	9.13418	9.1961	9.13597	9.17383	9.24483	9.25237	9.31667	9.22474	9.30161	9.16523	9.34112	9.39608	9.39767	9.37559
1429505_at	2310076G13Rik	RIKEN cDNA 2310076G13 gene	---	---	---	---	(W*) Large Sample Approx. w/ corr. for tied ranks	22	22	652	3.68533	0.000228405	0.0490787	10.2682	10.5129	-0.244704	10.3089	10.5084	9.68432	10.1225	10.5031	10.3039	10.4928	10.6419	10.4001	10.314	9.96186	10.4063	9.97208	10.4063	10.1118	10.3896	10.184	10.3446	10.2268	10.1919	10.3839	10.4372	10.1656	10.2565	10.4034	10.3176	10.2337	10.3134	10.2437	10.6905	10.45	10.5263	10.8105
1416449_x_at	Stxbp2	syntaxin binding protein 2	chr8 A1|8 0.36 cM	NM_011503	Mm.7247	ENSMUSG00000004626	(W*) Large Sample Approx.	22	22	338	-3.6852	0.000228521	0.0490787	8.32945	8.17321	0.156246	8.36081	8.22391	8.41797	8.20943	8.37801	8.37881	8.3426	8.32107	8.36604	8.06079	8.39925	8.362	8.40772	8.27496	8.35962	8.1582	8.32316	8.26421	8.38613	8.28867	8.42418	8.19808	8.51526	8.41178	8.30092	8.38096	8.17626	8.22832	8.28436	8.27427	8.27468	8.34821	8.11851
1436450_at	D11Bwg0517e	DNA segment, Chr 11, Brigham & Women's Genetics 0517 expressed	chr11 E2|11 75.0 cM	NM_001024931 /// NM_001039167 /// NM_001039168	Mm.341103	ENSMUSG00000025576	(W*) Large Sample Approx.	22	22	652	3.6852	0.000228521	0.0490787	6.44744	6.82963	-0.382192	6.40579	6.84099	6.25574	6.13101	6.50494	6.19511	6.38003	6.15822	6.27961	6.28034	6.20461	6.52541	6.65008	6.32166	6.04377	6.81595	6.42501	6.44795	6.74339	6.38657	6.45429	6.58835	6.63164	7.42006	6.70258	6.66025	7.11852	6.84974	6.91263	6.78107	6.03153	6.13552	6.67595
[truncated: 13 more columns]
