# Supplementary material for: Female-biased expression of long non-coding RNAs in domains that escape X-inactivation in mouse
Source: BMC Genomics. 2010 Nov 3;11:614. doi: 10.1186/1471-2164-11-614 (PMC3091755; doi:10.1186/1471-2164-11-614)
Supplement: Additional file 2 — IPA. [file 1471-2164-11-614-S2.XLS]

## Sheet: STRIATUM_SUMMARY
Additional file 2.
Analysis Name: unique_striatum - 2010-05-17 02:11 em
Analysis Creation Date: 2010-05-17
IPA version: 8.6 (Release Date: 2010-05-15)
Content version: 3002 (Release Date: 2010-04-22)
Analysis settings
Reference set: MouseWG-6 v1.1
Relationship to include: Direct and Indirect
Includes Endogenous Chemicals
Filter Summary:
Consider only molecules and/or relationships where
(species = Mouse) AND
Top Networks
Associated Network Functions	Score
Cell-To-Cell Signaling and Interaction, Nervous System Development and Function, Genetic Disorder	16
Cellular Movement, Hematological System Development and Function, Immune Cell Trafficking	15
Cell Death, Organismal Survival, Inflammatory Disease	11
Cellular Development, Cellular Assembly and Organization, Cellular Function and Maintenance	2
Cell Cycle, Cell Death, Cell Morphology	2
Top Biological Functions
Diseases and Disorders
Name	p-value	# Molecules
Auditory Disease	7,03E-05 - 7,03E-05	2
Neurological Disease	7,03E-05 - 4,14E-02	5
Developmental Disorder	3,68E-03 - 4,97E-02	6
Cancer	5,16E-03 - 4,95E-02	13
Cardiovascular Disease	8,42E-03 - 8,42E-03	2
Molecular and Cellular Functions
Name	p-value	# Molecules
Cell-To-Cell Signaling and Interaction	7,03E-05 - 4,95E-02	12
Cellular Assembly and Organization	7,03E-05 - 3,33E-02	14
Cell Death	2,45E-04 - 4,95E-02	8
Cellular Development	1,44E-03 - 4,95E-02	12
Cell Morphology	4,39E-03 - 4,66E-02	7
Physiological System Development and Function
Name	p-value	# Molecules
Nervous System Development and Function	7,03E-05 - 4,95E-02	14
Tissue Development	1,03E-03 - 4,95E-02	8
Organ Development	1,90E-03 - 3,33E-02	9
Reproductive System Development and Function	1,90E-03 - 4,14E-02	8
Tumor Morphology	2,87E-03 - 4,14E-02	8
Top Canonical Pathways
Name	p-value	Ratio
Thyroid Cancer Signaling	4,26E-03	3/41 (0,073)
EIF2 Signaling	4,4E-03	4/87 (0,046)
CCR3 Signaling in Eosinophils	1,19E-02	4/111 (0,036)
Neurotrophin/TRK Signaling	1,4E-02	3/62 (0,048)
Breast Cancer Regulation by Stathmin1	1,51E-02	5/182 (0,027)

## Sheet: striatum_networks
Molecules in Network	Score	Focus Molecules	Top Functions
CAMK2B,CD24,CLTC,CPOX,CTNNB1,CTNND2,DGKA,DLG2,DLG3,DLG4,FOXO3,GNAO1,GRIA1,GRIA2,GRIA4,GRIK2,GRIN1,HSPA5,HTR2C,IKBIP,IL4,NANOG,NFATC2IP,NSF,RARA,RPS3,SOX2,STMN1,SYNGAP1,SYPL1,TP53,TSN,UBA52,YBX2,YWHAZ	16	13	Cell-To-Cell Signaling and Interaction, Nervous System Development and Function, Genetic Disorder
ADAM10,ADRBK1,ANKRD10,ARL4D,BEX1,BID,CCL4,CCND1,CD74,CD244,CTSS,CXCL3,CXCL11,CXCL12,EIF4B,FABP4,GATA2,GBP7,HIPK1,IFNG,IRAK1,KLRA4,KLRA8,KLRB1C (includes EG:17059),MAPK14,NCR1,NPTN,PBX3,PCNA,PPARG,RNA polymerase II,SCNN1G,SLC20A1,SORBS1,TCOF1	15	12	Cellular Movement, Hematological System Development and Function, Immune Cell Trafficking
ABCC3,ABCD3,AKT1,Alp,ATP5A1,BID,BIRC2,BIRC3,CASP8,Caspase,CD40,CEBPB,CFLAR,CR1,CYB5A,CYP17A1,FHL2,HMGCR,ICOSLG,IKBKB,IKBKG,ITGAM,LEP,MAP2K1,MTUS1,NDRG4,NTRK3,PPP1CC,PRL,TLR5,TNF,TNFSF11,TRAF2,UBE2N,XIST	11	10	Cell Death, Organismal Survival, Inflammatory Disease
ARHGEF12,PLXNB1	2	1	Cellular Development, Cellular Assembly and Organization, Cellular Function and Maintenance
LOC729505,SOX9	2	1	Cell Cycle, Cell Death, Cell Morphology
CLTA,PRDM1	2	1	Cell Morphology, Cellular Function and Maintenance, Hematological System Development and Function
CFL2,CSRP3	2	1	Cellular Assembly and Organization, Cancer, Cellular Development
EIF2S3Y (includes EG:26908),HOXC8	2	1	Skeletal and Muscular System Development and Function, Connective Tissue Development and Function, Nervous System Development and Function
KLHL2,ZFP36	2	1	Nutritional Disease, Organismal Injury and Abnormalities, Gene Expression
IDH3A,PPARGC1A	2	1	Cellular Function and Maintenance, Lipid Metabolism, Skeletal and Muscular System Development and Function
MXI1,SIN3A	2	1	Cellular Growth and Proliferation, Gene Expression, Organismal Injury and Abnormalities
FYN,NTRK2	2	1	Neurological Disease, Nervous System Development and Function, Tissue Development
ARNTL,NR1D2	2	1	Antigen Presentation, Hematological System Development and Function, Inflammatory Response
CYTH3,FRMD4B	2	1	Cell Morphology, Cellular Assembly and Organization, Cellular Compromise
GPHN,Profilin	2	1	Genetic Disorder, Metabolic Disease, Cell-To-Cell Signaling and Interaction
EPO,SLC40A1,VHL	1	1	Cell Cycle, Hematological Disease, Organismal Injury and Abnormalities
KLF2,MEF2A (includes EG:4205),NLK	1	1	Cardiovascular System Development and Function, Organismal Development, Tissue Morphology

## Sheet: striatum_functions
Category	Function	Function Annotation	p-value	Molecules	# Molecules
Auditory Disease	neurodegeneration	neurodegeneration of vestibular ganglion neurons	7,03E-05	NTRK2, NTRK3	2
Cell-To-Cell Signaling and Interaction	density	density of synapse	7,03E-05	NTRK2, NTRK3	2
Cell-To-Cell Signaling and Interaction	activation	activation of inspiratory neurons	8,42E-03	PBX3	1
Cell-To-Cell Signaling and Interaction	activation	activation of sperm	1,68E-02	PCSK4	1
Cell-To-Cell Signaling and Interaction	contact growth inhibition	contact growth inhibition of colon cancer cell lines	8,42E-03	NTRK3	1
Cell-To-Cell Signaling and Interaction	hyperactivation	hyperactivation of helper T lymphocytes	8,42E-03	FOXO3	1
Cell-To-Cell Signaling and Interaction	response	response of fibroblasts	8,42E-03	IRAK1	1
Cell-To-Cell Signaling and Interaction	retraction	retraction of parallel fiber-Purkinje cell synapses	8,42E-03	GRIA1	1
Cell-To-Cell Signaling and Interaction	synaptic transmission	synaptic transmission of semitendinosus muscle	8,42E-03	CD24	1
Cell-To-Cell Signaling and Interaction	neurological process	neurological process of synapse	1,28E-02	CD24, GRIA1, NTRK2	3
Cell-To-Cell Signaling and Interaction	long-term potentiation	long-term potentiation of synapse	1,33E-02	GRIA1, NTRK2	2
Cell-To-Cell Signaling and Interaction	establishment	establishment of neuromuscular synapse	1,68E-02	GPHN	1
Cell-To-Cell Signaling and Interaction	excitation	excitation of granule cells	1,68E-02	NTRK2	1
Cell-To-Cell Signaling and Interaction	excitation	excitation of cerebral cortex cells	4,95E-02	NTRK2	1
Cell-To-Cell Signaling and Interaction	binding	binding of thymocytes	2,51E-02	PRL	1
Cell-To-Cell Signaling and Interaction	transduction	transduction of stem cells	4,14E-02	SOX2	1
Cell-To-Cell Signaling and Interaction	plasticity	plasticity of synapse	4,66E-02	CTNND2, NTRK2	2
Cell-To-Cell Signaling and Interaction	long term depression	long term depression of Purkinje cells	4,95E-02	GRIA1	1
Cellular Assembly and Organization	density	density of afferent boutons	7,03E-05	NTRK2, NTRK3	2
Cellular Assembly and Organization	density	density of synapse	7,03E-05	NTRK2, NTRK3	2
Cellular Assembly and Organization	density	density of synaptic vesicles	4,17E-04	NTRK2, NTRK3	2
Cellular Assembly and Organization	formation	formation of filaments	1,99E-03	HSPA5, HTR2C, MAP2K1, SORBS1, STMN1	5
Cellular Assembly and Organization	formation	formation of actin stress fibers	1,22E-02	HTR2C, MAP2K1, SORBS1	3
Cellular Assembly and Organization	aggregation	aggregation of lysosome	8,42E-03	RNF115	1
Cellular Assembly and Organization	clustering	clustering of membrane rafts	8,42E-03	CR1	1
Cellular Assembly and Organization	development	development of Merkel nerve endings	8,42E-03	NTRK3	1
Cellular Assembly and Organization	development	development of dendritic spines	8,42E-03	NTRK2	1
Cellular Assembly and Organization	extension	extension of pseudopodia	8,42E-03	EVL	1
Cellular Assembly and Organization	retraction	retraction of parallel fiber-Purkinje cell synapses	8,42E-03	GRIA1	1
Cellular Assembly and Organization	retraction	retraction of dendrites	1,68E-02	NTRK2	1
Cellular Assembly and Organization	establishment	establishment of neuromuscular synapse	1,68E-02	GPHN	1
Cellular Assembly and Organization	expansion	expansion of thalamocortical axons	1,68E-02	NTRK2	1
Cellular Assembly and Organization	remodeling	remodeling of actin cytoskeleton	2,51E-02	EVL	1
Cellular Assembly and Organization	turnover	turnover of actin filaments	2,51E-02	CFL2	1
Cellular Assembly and Organization	endocytosis	endocytosis of synaptic vesicles	3,33E-02	CD24	1
Nervous System Development and Function	density	density of afferent boutons	7,03E-05	NTRK2, NTRK3	2
Nervous System Development and Function	density	density of synapse	7,03E-05	NTRK2, NTRK3	2
Nervous System Development and Function	density	density of synaptic vesicles	4,17E-04	NTRK2, NTRK3	2
Nervous System Development and Function	neurological process	neurological process of tissue	9,43E-04	CD24, NTRK2, NTRK3, OR8A1	4
Nervous System Development and Function	neurological process	neurological process of nervous tissue	2,64E-03	NTRK2, NTRK3, OR8A1	3
Nervous System Development and Function	neurological process	neurological process of synapse	1,28E-02	CD24, GRIA1, NTRK2	3
Nervous System Development and Function	function	function of nervous system	1,03E-03	NTRK2, NTRK3	2
Nervous System Development and Function	myelination	myelination of sciatic nerve	1,03E-03	NTRK2, NTRK3	2
Nervous System Development and Function	differentiation	differentiation of Merkel's disk	1,44E-03	NTRK2, NTRK3	2
Nervous System Development and Function	branching	branching of axons	4,39E-03	NTRK2, NTRK3	2
Nervous System Development and Function	activation	activation of inspiratory neurons	8,42E-03	PBX3	1
Nervous System Development and Function	development	development of Merkel nerve endings	8,42E-03	NTRK3	1
Nervous System Development and Function	development	development of dendritic spines	8,42E-03	NTRK2	1
Nervous System Development and Function	development	development of layer II	8,42E-03	NTRK2	1
Nervous System Development and Function	development	development of layer III	8,42E-03	NTRK2	1
Nervous System Development and Function	development	development of layer V	8,42E-03	NTRK2	1
Nervous System Development and Function	hyperexcitation	hyperexcitation of hippocampus	8,42E-03	SLC12A5	1
Nervous System Development and Function	innervation	innervation of glomerular layer of olfactory bulb	8,42E-03	OR8A1	1
Nervous System Development and Function	innervation	innervation of sensory axons	3,33E-02	NTRK2	1
Nervous System Development and Function	proliferation	proliferation of lactotropes	8,42E-03	PRL	1
Nervous System Development and Function	proliferation	proliferation of neuroblasts	4,45E-02	CD24, SOX2	2
Nervous System Development and Function	retraction	retraction of parallel fiber-Purkinje cell synapses	8,42E-03	GRIA1	1
Nervous System Development and Function	retraction	retraction of dendrites	1,68E-02	NTRK2	1
Nervous System Development and Function	synaptic transmission	synaptic transmission of semitendinosus muscle	8,42E-03	CD24	1
Nervous System Development and Function	long-term potentiation	long-term potentiation of synapse	1,33E-02	GRIA1, NTRK2	2
Nervous System Development and Function	long-term potentiation	long-term potentiation of cells	3,31E-02	GRIA1, NTRK2	2
Nervous System Development and Function	long-term potentiation	long-term potentiation of mossy fibers	3,33E-02	GRIA1	1
Nervous System Development and Function	long-term potentiation	long-term potentiation	4,49E-02	GRIA1, NTRK2, NTRK3	3
Nervous System Development and Function	establishment	establishment of neuromuscular synapse	1,68E-02	GPHN	1
Nervous System Development and Function	excitation	excitation of granule cells	1,68E-02	NTRK2	1
Nervous System Development and Function	expansion	expansion of thalamocortical axons	1,68E-02	NTRK2	1
Nervous System Development and Function	fusion	fusion of sensory cortex	1,68E-02	NTRK2	1
Nervous System Development and Function	production	production of neuronal progenitor cells	1,68E-02	PRL	1
Nervous System Development and Function	arborization	arborization of neurons	2,51E-02	NTRK2	1
Nervous System Development and Function	conduction	conduction of motor nerve	2,51E-02	STMN1	1
Nervous System Development and Function	quantity	quantity of muscle sensory neurons	2,51E-02	NTRK3	1
Nervous System Development and Function	quantity	quantity of dopaminergic neurons	4,14E-02	PRL	1
Nervous System Development and Function	survival	survival of hippocampal neurons	2,51E-02	NTRK2	1
Nervous System Development and Function	acoustic startle response	acoustic startle response of mice	3,33E-02	TSN	1
Nervous System Development and Function	endocytosis	endocytosis of synaptic vesicles	3,33E-02	CD24	1
Nervous System Development and Function	memory formation	memory formation of mice	3,33E-02	NTRK2	1
Nervous System Development and Function	plasticity	plasticity of synapse	4,66E-02	CTNND2, NTRK2	2
Nervous System Development and Function	accumulation	accumulation of neurons	4,95E-02	CR1	1
Nervous System Development and Function	long term depression	long term depression of Purkinje cells	4,95E-02	GRIA1	1
Neurological Disease	neurodegeneration	neurodegeneration of vestibular ganglion neurons	7,03E-05	NTRK2, NTRK3	2
Neurological Disease	neurodegeneration	neurodegeneration of neurons	6,78E-03	MAFK, NTRK2, NTRK3	3
Neurological Disease	axonopathy	axonopathy of central nervous system	8,42E-03	STMN1	1
Neurological Disease	axonopathy	axonopathy of peripheral nervous system	8,42E-03	STMN1	1
Neurological Disease	dysmyelination	dysmyelination of axons	1,68E-02	STMN1	1
Neurological Disease	damage	damage of hippocampus	2,51E-02	ADRBK1	1
Neurological Disease	injury	injury of nervous tissue	2,51E-02	ADRBK1	1
Neurological Disease	thermal hypalgesia	thermal hypalgesia of paw	2,51E-02	ADRBK1	1
Neurological Disease	heat hyperalgesia	heat hyperalgesia of mice	4,14E-02	NTRK2	1
Cell Death	cell death	cell death of granule cells	2,45E-04	ADRBK1, NTRK2, NTRK3	3
Cell Death	cell death	cell death of hippocampal neurons	5,96E-04	ADRBK1, NTRK2, NTRK3	3
Cell Death	cell death	cell death of brain cells	6,71E-03	ADRBK1, CR1, NTRK2, NTRK3	4
Cell Death	apoptosis	apoptosis of hippocampal neurons	3,68E-03	NTRK2, NTRK3	2
Cell Death	apoptosis	apoptosis of granule cells	4,39E-03	NTRK2, NTRK3	2
Cell Death	apoptosis	apoptosis of brain cells	6,38E-03	CR1, NTRK2, NTRK3	3
Cell Death	apoptosis	apoptosis of mucosal mast cells	1,68E-02	FOXO3	1
Cell Death	apoptosis	apoptosis of nucleus	1,68E-02	CD24	1
Cell Death	apoptosis	apoptosis of natural killer cells	2,51E-02	FOXO3	1
Cell Death	apoptosis	apoptosis of lymphoid cells	3,33E-02	HSPA5	1
Cell Death	apoptosis	apoptosis of thymoma cell lines	3,33E-02	CD24	1
Cell Death	apoptosis	apoptosis of fibrosarcoma cell lines	4,95E-02	HSPA5	1
Cell Death	loss	loss of sensory neurons	4,39E-03	NTRK2, NTRK3	2
Cell Death	loss	onset of loss of neurons	8,42E-03	ADRBK1	1
Cell Death	loss	loss of neurons	1,22E-02	ADRBK1, NTRK2, NTRK3	3
Cell Death	loss	loss of pyramidal neurons	2,51E-02	NTRK2	1
Cell Death	cell viability	cell viability of neutrophils	8,42E-03	FOXO3	1
Cell Death	cell viability	cell viability of ova	8,42E-03	PCSK4	1
Cell Death	survival	survival of hippocampal neurons	2,51E-02	NTRK2	1
Cell Death	survival	survival of red blood cells	4,95E-02	CR1	1
Tissue Development	myelination	myelination of sciatic nerve	1,03E-03	NTRK2, NTRK3	2
Tissue Development	innervation	innervation of glomerular layer of olfactory bulb	8,42E-03	OR8A1	1
Tissue Development	organization	organization of extraembryonic ectoderm	8,42E-03	SOX2	1
Tissue Development	development	development of long bones	1,68E-02	VHL	1
Tissue Development	aggregation	aggregation of red blood cells	2,51E-02	CD24	1
Tissue Development	closure	closure of neuropore	2,51E-02	HIPK1	1
Tissue Development	formation	formation of epiblast	4,14E-02	SOX2	1
Tissue Development	accumulation	accumulation of neurons	4,95E-02	CR1	1
Tissue Development	vasculogenesis	vasculogenesis of extraembryonic tissue	4,95E-02	VHL	1
Cellular Development	differentiation	differentiation of Merkel's disk	1,44E-03	NTRK2, NTRK3	2
Cellular Development	differentiation	differentiation of keratinocytes	2,79E-02	MAP2K1, UBN1	2
Cellular Development	spermatogenesis	spermatogenesis of mice	5,61E-03	DDX3Y (includes EG:26900), EIF2S3Y (includes EG:26908), KDM5D (includes EG:8284)	3
Cellular Development	growth	growth of oocytes	8,42E-03	PCSK4	1
Cellular Development	growth	growth of cervical cancer cell lines	3,33E-02	TRIM35	1
Cellular Development	maturation	maturation of follicular B lymphocytes	8,42E-03	PRL	1
Cellular Development	maturation	maturation of erythroid cells	4,14E-02	FOXO3	1
Cellular Development	developmental process	developmental process of oocytes	1,45E-02	FOXO3, PCSK4	2
Cellular Development	apoptosis	apoptosis of natural killer cells	2,51E-02	FOXO3	1
Cellular Development	cell spreading	cell spreading of kidney cell lines	2,51E-02	SORBS1	1
Cellular Development	development	development of ova	2,51E-02	PCSK4	1
Cellular Development	development	development of retinal rods	4,95E-02	NTRK2	1
Cellular Development	lifespan	lifespan of blood cells	4,14E-02	FOXO3	1
Organ Development	development	development of labyrinthine zone of placenta	1,90E-03	NCOA6, VHL	2
Organ Development	development	development of heart ventricle	8,42E-03	ADRBK1	1
Organ Development	development	development of layer II	8,42E-03	NTRK2	1
Organ Development	development	development of layer III	8,42E-03	NTRK2	1
Organ Development	development	development of layer V	8,42E-03	NTRK2	1
Organ Development	folliculogenesis	delay in folliculogenesis of ovarian follicle	8,42E-03	PCSK4	1
Organ Development	growth	growth of primordial ovarian follicle	8,42E-03	FOXO3	1
Organ Development	growth	growth of atretic ovarian follicle	1,68E-02	FOXO3	1
Organ Development	hyperexcitation	hyperexcitation of hippocampus	8,42E-03	SLC12A5	1
Organ Development	morphogenesis	morphogenesis of prostatic duct	8,42E-03	PRL	1
Organ Development	vasculogenesis	vasculogenesis of labyrinthine zone of placenta	8,42E-03	VHL	1
Organ Development	formation	formation of islets of Langerhans	3,33E-02	CTSS	1
Reproductive System Development and Function	development	development of labyrinthine zone of placenta	1,90E-03	NCOA6, VHL	2
Reproductive System Development and Function	development	development of ova	2,51E-02	PCSK4	1
Reproductive System Development and Function	spermatogenesis	spermatogenesis of mice	5,61E-03	DDX3Y (includes EG:26900), EIF2S3Y (includes EG:26908), KDM5D (includes EG:8284)	3
Reproductive System Development and Function	arborization	arborization of mammary duct	8,42E-03	PRL	1
Reproductive System Development and Function	budding	budding of lobules of mammary gland	8,42E-03	PRL	1
Reproductive System Development and Function	dilation	dilation of prostatic duct	8,42E-03	PRL	1
Reproductive System Development and Function	folliculogenesis	delay in folliculogenesis of ovarian follicle	8,42E-03	PCSK4	1
Reproductive System Development and Function	growth	growth of oocytes	8,42E-03	PCSK4	1
Reproductive System Development and Function	growth	growth of primordial ovarian follicle	8,42E-03	FOXO3	1
Reproductive System Development and Function	growth	growth of atretic ovarian follicle	1,68E-02	FOXO3	1
Reproductive System Development and Function	morphogenesis	morphogenesis of prostatic duct	8,42E-03	PRL	1
Reproductive System Development and Function	quantity	quantity of mammary duct	8,42E-03	NCOA6	1
Reproductive System Development and Function	quantity	quantity of spongiotrophoblasts	4,14E-02	NCOA6	1
Reproductive System Development and Function	vasculogenesis	vasculogenesis of labyrinthine zone of placenta	8,42E-03	VHL	1
Reproductive System Development and Function	branching	branching of mammary duct	1,09E-02	NCOA6, PRL	2
Reproductive System Development and Function	activation	activation of sperm	1,68E-02	PCSK4	1
Reproductive System Development and Function	size	size of placental spongiotrophoblast layer	1,68E-02	NCOA6	1
Reproductive System Development and Function	fertility	fertility of sperm	2,51E-02	PCSK4	1
Reproductive System Development and Function	mass	mass of prostate gland	3,33E-02	PRL	1
Reproductive System Development and Function	mass	mass of pituitary gland	4,14E-02	PRL	1
Tumor Morphology	size	size of tumor	2,87E-03	FOXO3, HIPK1, MAP2K1	3
Tumor Morphology	size	size of primary tumor	1,09E-02	HIPK1, MAP2K1	2
Tumor Morphology	size	size of benign tumor	4,14E-02	MAP2K1	1
Tumor Morphology	size	size of skin tumor	4,14E-02	HIPK1	1
Tumor Morphology	proliferation	proliferation of mammary tumor	1,68E-02	PRL	1
Tumor Morphology	proliferation	proliferation of pancreatic cancer cells	1,68E-02	CTSS	1
Tumor Morphology	proliferation	proliferation of tumor cells	2,46E-02	CTSS, NCOA6	2
Tumor Morphology	formation	formation of cystadenoma	2,51E-02	VHL	1
Tumor Morphology	formation	formation of fibrosarcoma	2,51E-02	MXI1	1
Tumor Morphology	invasion	invasion of islet cell tumor	2,51E-02	CTSS	1
Developmental Disorder	intrauterine growth retardation	intrauterine growth retardation of mice	3,68E-03	ADRBK1, CR1	2
Developmental Disorder	hypoplasia	hypoplasia of ventricular myocardium	8,42E-03	ADRBK1	1
Developmental Disorder	hypoplasia	hypoplasia of clavicle	1,68E-02	MAP2K1	1
Developmental Disorder	hypoplasia	hypoplasia of tissue	1,86E-02	ADRBK1, MAP2K1	2
Developmental Disorder	developmental disorder	developmental disorder of mice	1,58E-02	ADRBK1, CR1, HIPK1, MAP2K1, VHL	5
Developmental Disorder	developmental disorder	developmental disorder of tissue	4,97E-02	ADRBK1, MAP2K1, PRL	3
Developmental Disorder	squamous metaplasia	squamous metaplasia	2,51E-02	VHL	1
Developmental Disorder	dysplasia	dysplasia of epithelial tissue	4,95E-02	PRL	1
Cell Morphology	branching	branching of axons	4,39E-03	NTRK2, NTRK3	2
Cell Morphology	branching	branching of cerebral cortex cells	8,42E-03	NTRK2	1
Cell Morphology	budding	budding of lobules of mammary gland	8,42E-03	PRL	1
Cell Morphology	extension	extension of pseudopodia	8,42E-03	EVL	1
Cell Morphology	innervation	innervation of glomerular layer of olfactory bulb	8,42E-03	OR8A1	1
Cell Morphology	innervation	innervation	1,86E-02	NTRK2, OR8A1	2
Cell Morphology	innervation	innervation of sensory axons	3,33E-02	NTRK2	1
Cell Morphology	arborization	arborization of neurons	2,51E-02	NTRK2	1
Cell Morphology	cell spreading	cell spreading of kidney cell lines	2,51E-02	SORBS1	1
Cell Morphology	remodeling	remodeling of actin cytoskeleton	2,51E-02	EVL	1
Cell Morphology	plasticity	plasticity of synapse	4,66E-02	CTNND2, NTRK2	2
Cancer	development	development of benign tumor	5,16E-03	PRL, VHL	2
Cancer	development	development of hemangioma	1,68E-02	VHL	1
Cancer	development	development of pituitary gland adenoma	2,51E-02	PRL	1
Cancer	development	development of primary tumor	3,81E-02	NCOA6, PRL, VHL	3
Cancer	tumorigenesis	tumorigenesis of adenosquamous carcinoma	8,42E-03	PRL	1
Cancer	tumorigenesis	tumorigenesis of cervical cancer cell lines	8,42E-03	TRIM35	1
Cancer	tumorigenesis	tumorigenesis of papillary adenocarcinoma	8,42E-03	PRL	1
Cancer	tumorigenesis	tumorigenesis of adenocarcinoma	1,09E-02	PRL, VHL	2
Cancer	tumorigenesis	tumorigenesis of islet cell tumor	2,51E-02	CTSS	1
Cancer	tumorigenesis	tumorigenesis of colon cancer cell lines	3,33E-02	CD24	1
Cancer	tumorigenesis	tumorigenesis of lung adenocarcinoma	3,33E-02	VHL	1
Cancer	tumorigenesis	tumorigenesis of malignant tumor	4,03E-02	CTSS, PRL, VHL	3
Cancer	adenosquamous carcinoma	adenosquamous carcinoma	1,68E-02	PRL	1
Cancer	developmental process	developmental process of primary tumor	1,91E-02	CTSS, NCOA6, PRL, VHL	4
Cancer	growth	growth of pancreatic carcinoma	2,51E-02	CTSS	1
Cancer	hyperplasia	hyperplasia of stroma	2,51E-02	PRL	1
Cancer	hyperplasia	hyperplasia of tissue	4,66E-02	MXI1, PRL	2
Cancer	papillary adenocarcinoma	papillary adenocarcinoma	2,51E-02	PRL	1
Cancer	transformation	transformation of liver cells	2,51E-02	PBX3	1
Cancer	transformation	transformation of myeloid progenitor cells	2,51E-02	FOXO3	1
Cancer	primary tumor	primary tumor	3,25E-02	CTSS, HIPK1, MAP2K1, MXI1, NCOA6, PCNA, PRL, VHL	8
Cancer	tumor	tumor	3,30E-02	CTSS, FOXO3, HIPK1, MAP2K1, MLLT10, MXI1, NCOA6, PCNA, PRL, VHL	10
Cancer	cancer	cancer	3,89E-02	CTSS, HIPK1, MLLT10, MXI1, NCOA6, PCNA, PRL, VHL	8
Cancer	pancreatic carcinoma	pancreatic carcinoma	4,14E-02	CTSS	1
Cancer	teratoma	teratoma	4,14E-02	VHL	1
Cancer	neoplasia	neoplasia	4,64E-02	CTSS, HIPK1, MAP2K1, MLLT10, MXI1, NCOA6, PCNA, PRL, VHL	9
Cancer	cystadenoma	cystadenoma	4,95E-02	VHL	1
Cancer	hemangioma	hemangioma	4,95E-02	VHL	1
Cancer	islet cell tumor	islet cell tumor	4,95E-02	CTSS	1
Cancer	quantity	quantity of skin tumor	4,95E-02	HIPK1	1
Organismal Development	spermatogenesis	spermatogenesis of mice	5,61E-03	DDX3Y (includes EG:26900), EIF2S3Y (includes EG:26908), KDM5D (includes EG:8284)	3
Organismal Development	vasculogenesis	vasculogenesis of labyrinthine zone of placenta	8,42E-03	VHL	1
Organismal Development	vasculogenesis	vasculogenesis of extraembryonic tissue	4,95E-02	VHL	1
Organismal Development	angiogenesis	angiogenesis of islet cell tumor	1,68E-02	CTSS	1
Organismal Development	angiogenesis	angiogenesis of pancreatic carcinoma	1,68E-02	CTSS	1
Organismal Development	color	color of mice	4,14E-02	MAFK	1
Organismal Development	mass	mass of pituitary gland	4,14E-02	PRL	1
Organ Morphology	enlargement	enlargement of organ	5,99E-03	MLLT10, PRL	2
Organ Morphology	enlargement	enlargement of spleen	1,68E-02	MLLT10	1
Organ Morphology	enlargement	enlargement of prostate gland	2,51E-02	PRL	1
Organ Morphology	arborization	arborization of mammary duct	8,42E-03	PRL	1
Organ Morphology	dilation	dilation of prostatic duct	8,42E-03	PRL	1
Organ Morphology	morphogenesis	morphogenesis of prostatic duct	8,42E-03	PRL	1
Organ Morphology	quantity	quantity of mammary duct	8,42E-03	NCOA6	1
Organ Morphology	branching	branching of mammary duct	1,09E-02	NCOA6, PRL	2
Organ Morphology	morphology	morphology of atrial septum	1,68E-02	NTRK3	1
Organ Morphology	morphology	morphology of cardiac valve	4,14E-02	NTRK3	1
Organ Morphology	morphology	morphology of ventricular septum	4,14E-02	NTRK3	1
Organ Morphology	size	size of placental spongiotrophoblast layer	1,68E-02	NCOA6	1
Organ Morphology	length	length of colon	2,51E-02	VHL	1
Organ Morphology	mass	mass of prostate gland	3,33E-02	PRL	1
Organ Morphology	mass	mass of pituitary gland	4,14E-02	PRL	1
Organ Morphology	contractility	contractility of left ventricle	4,95E-02	ADRBK1	1
Gene Expression	transcription	transcription of synthetic promoter	6,45E-03	EIF4G2, MAP2K1, NCOA6, RNF111	4
Gene Expression	transcription	transcription of antioxidant response element	3,33E-02	MAFK	1
Gene Expression	transcription	transcription	3,52E-02	EIF4G2, FOXO3, KLF12, MAFK, MAP2K1, MEF2A (includes EG:4205), MXI1, NCOA6, NFATC2IP, NR1D2, RNF111, SOX2, ZBTB7A	13
Gene Expression	transcription	initiation of transcription of DNA	4,14E-02	NCOA6	1
Gene Expression	gene silencing	gene silencing of gene	8,42E-03	XIST	1
Gene Expression	inactivation	inactivation of mouse X chromosome	8,42E-03	XIST	1
Gene Expression	binding	binding of prolactin response element	1,68E-02	PRL	1
Gene Expression	activation	activation of mouse X chromosome	2,51E-02	XIST	1
Gene Expression	transactivation	transactivation of synthetic promoter	4,45E-02	NCOA6, NTRK3	2
Cardiovascular Disease	hypoplasia	hypoplasia of ventricular myocardium	8,42E-03	ADRBK1	1
Cardiovascular Disease	stenosis	stenosis of pulmonary valve	8,42E-03	NTRK3	1
Cardiovascular System Development and Function	development	development of heart ventricle	8,42E-03	ADRBK1	1
Cardiovascular System Development and Function	dilation	dilation of sinus venosus	8,42E-03	NCOA6	1
Cardiovascular System Development and Function	pressure	pressure of portal vein	8,42E-03	ADRBK1	1
Cardiovascular System Development and Function	vasculogenesis	vasculogenesis of labyrinthine zone of placenta	8,42E-03	VHL	1
Cardiovascular System Development and Function	vasculogenesis	vasculogenesis of extraembryonic tissue	4,95E-02	VHL	1
Cardiovascular System Development and Function	angiogenesis	angiogenesis of islet cell tumor	1,68E-02	CTSS	1
Cardiovascular System Development and Function	angiogenesis	angiogenesis of pancreatic carcinoma	1,68E-02	CTSS	1
Cardiovascular System Development and Function	morphology	morphology of atrial septum	1,68E-02	NTRK3	1
Cardiovascular System Development and Function	morphology	morphology of cardiac valve	4,14E-02	NTRK3	1
Cardiovascular System Development and Function	morphology	morphology of ventricular septum	4,14E-02	NTRK3	1
Cardiovascular System Development and Function	preservation	preservation of elastic lamina	1,68E-02	CTSS	1
Cardiovascular System Development and Function	activation	activation of heart	3,33E-02	ADRBK1	1
Cardiovascular System Development and Function	ejection fraction	ejection fraction of heart	4,14E-02	ADRBK1	1
Cardiovascular System Development and Function	contractility	contractility of left ventricle	4,95E-02	ADRBK1	1
Cell Cycle	mitosis	arrest in mitosis of erythroid cells	8,42E-03	FOXO3	1
Cell Cycle	polyploidization	polyploidization of embryonic stem cells	8,42E-03	SOX2	1
Cell Cycle	replication	replication of B lymphocytes	1,68E-02	PRL	1
Cellular Compromise	retraction	retraction of parallel fiber-Purkinje cell synapses	8,42E-03	GRIA1	1
Cellular Compromise	retraction	retraction of dendrites	1,68E-02	NTRK2	1
Cellular Compromise	apoptosis	apoptosis of nucleus	1,68E-02	CD24	1
Cellular Compromise	damage	damage of red blood cells	1,68E-02	FOXO3	1
Cellular Compromise	degeneration	degeneration of postsynaptic terminals	1,68E-02	NTRK2	1
Cellular Compromise	degeneration	degeneration of pyramidal neurons	2,51E-02	NTRK2	1
Cellular Function and Maintenance	contact growth inhibition	contact growth inhibition of colon cancer cell lines	8,42E-03	NTRK3	1
Cellular Function and Maintenance	endoplasmic reticulum stress response	endoplasmic reticulum stress response	2,00E-02	HSPA5, PPP1R15B	2
Cellular Function and Maintenance	apoptosis	apoptosis of natural killer cells	2,51E-02	FOXO3	1
Cellular Function and Maintenance	endocytosis	endocytosis of synaptic vesicles	3,33E-02	CD24	1
Cellular Growth and Proliferation	clonogenicity	clonogenicity of cervical cancer cell lines	8,42E-03	TRIM35	1
Cellular Growth and Proliferation	formation	formation of B cell lymphoma cells	8,42E-03	MXI1	1
Cellular Growth and Proliferation	growth	growth of oocytes	8,42E-03	PCSK4	1
Cellular Growth and Proliferation	growth	growth of cervical cancer cell lines	3,33E-02	TRIM35	1
Cellular Growth and Proliferation	proliferation	proliferation of lactotropes	8,42E-03	PRL	1
Cellular Growth and Proliferation	proliferation	proliferation of lung cell lines	1,68E-02	PRL	1
Cellular Growth and Proliferation	proliferation	proliferation of pancreatic cancer cells	1,68E-02	CTSS	1
Cellular Growth and Proliferation	proliferation	proliferation of islet cells	1,72E-02	NCOA6, PRL	2
Cellular Growth and Proliferation	proliferation	proliferation of tumor cells	2,46E-02	CTSS, NCOA6	2
Cellular Growth and Proliferation	proliferation	proliferation of renal tubular epithelial cells	2,51E-02	STMN1	1
Cellular Growth and Proliferation	proliferation	proliferation of neuroblasts	4,45E-02	CD24, SOX2	2
Cellular Growth and Proliferation	production	production of neuronal progenitor cells	1,68E-02	PRL	1
Cellular Movement	invasion	invasion of thalamocortical axons	8,42E-03	NTRK2	1
Cellular Movement	endocytosis	endocytosis of synaptic vesicles	3,33E-02	CD24	1
Connective Tissue Development and Function	response	response of fibroblasts	8,42E-03	IRAK1	1
Connective Tissue Development and Function	development	development of long bones	1,68E-02	VHL	1
Embryonic Development	dilation	dilation of sinus venosus	8,42E-03	NCOA6	1
Embryonic Development	organization	organization of extraembryonic ectoderm	8,42E-03	SOX2	1
Embryonic Development	polyploidization	polyploidization of embryonic stem cells	8,42E-03	SOX2	1
Embryonic Development	closure	closure of neuropore	2,51E-02	HIPK1	1
Embryonic Development	quantity	quantity of labyrinthine trophoblast cells	2,51E-02	NCOA6	1
Embryonic Development	quantity	quantity of trophoblast giant cells	4,95E-02	NCOA6	1
Embryonic Development	formation	formation of epiblast	4,14E-02	SOX2	1
Embryonic Development	proliferation	proliferation of neuroblasts	4,45E-02	CD24, SOX2	2
Embryonic Development	vasculogenesis	vasculogenesis of extraembryonic tissue	4,95E-02	VHL	1
Endocrine System Development and Function	proliferation	proliferation of lactotropes	8,42E-03	PRL	1
Endocrine System Development and Function	proliferation	proliferation of islet cells	1,72E-02	NCOA6, PRL	2
Endocrine System Development and Function	release	release of progesterone	1,68E-02	PRL	1
Endocrine System Development and Function	formation	formation of islets of Langerhans	3,33E-02	CTSS	1
Endocrine System Development and Function	mass	mass of pituitary gland	4,14E-02	PRL	1
Hematological System Development and Function	half-life	half-life of red blood cells	8,42E-03	CD24	1
Hematological System Development and Function	hyperactivation	hyperactivation of helper T lymphocytes	8,42E-03	FOXO3	1
Hematological System Development and Function	maturation	maturation of follicular B lymphocytes	8,42E-03	PRL	1
Hematological System Development and Function	maturation	maturation of erythroid cells	4,14E-02	FOXO3	1
Hematological System Development and Function	replication	replication of B lymphocytes	1,68E-02	PRL	1
Hematological System Development and Function	aggregation	aggregation of red blood cells	2,51E-02	CD24	1
Hematological System Development and Function	apoptosis	apoptosis of natural killer cells	2,51E-02	FOXO3	1
Hematological System Development and Function	binding	binding of thymocytes	2,51E-02	PRL	1
Hematological System Development and Function	survival	survival of red blood cells	4,95E-02	CR1	1
Hematopoiesis	mitosis	arrest in mitosis of erythroid cells	8,42E-03	FOXO3	1
Hematopoiesis	aggregation	aggregation of red blood cells	2,51E-02	CD24	1
Hematopoiesis	apoptosis	apoptosis of natural killer cells	2,51E-02	FOXO3	1
Hematopoiesis	binding	binding of thymocytes	2,51E-02	PRL	1
Immune Cell Trafficking	hyperactivation	hyperactivation of helper T lymphocytes	8,42E-03	FOXO3	1
Inflammatory Response	hyperactivation	hyperactivation of helper T lymphocytes	8,42E-03	FOXO3	1
Inflammatory Response	activation	activation of complement factor	2,51E-02	CR1	1
Inflammatory Response	immune response	immune response of antigen presenting cells	4,14E-02	CTSS	1
Inflammatory Response	inflammation	inflammation of salivary gland	4,14E-02	FOXO3	1
Lipid Metabolism	loading	loading of ganglioside GM3	8,42E-03	NPC2	1
Lipid Metabolism	unloading	unloading of ganglioside GT1	8,42E-03	NPC2	1
Lipid Metabolism	release	release of progesterone	1,68E-02	PRL	1
Lipid Metabolism	beta-oxidation	beta-oxidation of very long chain fatty acid	3,33E-02	ABCD3	1
Organismal Injury and Abnormalities	stenosis	stenosis of pulmonary valve	8,42E-03	NTRK3	1
Organismal Injury and Abnormalities	degeneration	degeneration of kidney	1,68E-02	MXI1	1
Organismal Injury and Abnormalities	fibrosis	fibrosis of renal tubule	1,68E-02	STMN1	1
Organismal Injury and Abnormalities	injury	injury of nervous tissue	2,51E-02	ADRBK1	1
Organismal Injury and Abnormalities	erythrocytosis	erythrocytosis of mice	3,33E-02	VHL	1
Post-Translational Modification	geranylgeranylation	geranylgeranylation of protein	8,42E-03	RABGGTA	1
Post-Translational Modification	modification	modification of amino acids	3,22E-02	ADRBK1, CD24, IRAK1, MAP2K1, PPP1CC	5
Post-Translational Modification	phosphorylation	phosphorylation of amino acids	4,27E-02	ADRBK1, CD24, IRAK1, MAP2K1	4
Reproductive System Disease	tumorigenesis	tumorigenesis of cervical cancer cell lines	8,42E-03	TRIM35	1
Reproductive System Disease	adenomyosis	adenomyosis of uterus	1,68E-02	PRL	1
Reproductive System Disease	adenosis	adenosis of mammary lesion	1,68E-02	PRL	1
Reproductive System Disease	disease	disease of reproductive tract	2,51E-02	VHL	1
Reproductive System Disease	teratoma	teratoma	4,14E-02	VHL	1
Small Molecule Biochemistry	loading	loading of ganglioside GM3	8,42E-03	NPC2	1
Small Molecule Biochemistry	unloading	unloading of ganglioside GT1	8,42E-03	NPC2	1
Small Molecule Biochemistry	quantity	quantity of 5-hydroxytryptamine	1,33E-02	GRIA1, TSN	2
Small Molecule Biochemistry	quantity	quantity of norepinephrine	2,00E-02	GRIA1, TSN	2
Small Molecule Biochemistry	quantity	quantity of L-glutamic acid	4,95E-02	GRIA1	1
Small Molecule Biochemistry	release	release of progesterone	1,68E-02	PRL	1
Small Molecule Biochemistry	modification	modification of amino acids	3,22E-02	ADRBK1, CD24, IRAK1, MAP2K1, PPP1CC	5
Small Molecule Biochemistry	beta-oxidation	beta-oxidation of very long chain fatty acid	3,33E-02	ABCD3	1
Small Molecule Biochemistry	formation	formation of inositol phosphate	4,14E-02	HTR2C	1
Small Molecule Biochemistry	secretion	secretion of L-glutamic acid	4,14E-02	NTRK2	1
Small Molecule Biochemistry	phosphorylation	phosphorylation of amino acids	4,27E-02	ADRBK1, CD24, IRAK1, MAP2K1	4
Tissue Morphology	collapse	collapse of blood vessel	8,42E-03	NCOA6	1
Tissue Morphology	dilation	dilation of sinus venosus	8,42E-03	NCOA6	1
Tissue Morphology	closure	closure of neuropore	2,51E-02	HIPK1	1
Tissue Morphology	conduction	conduction of motor nerve	2,51E-02	STMN1	1
Tissue Morphology	quantity	quantity of labyrinthine trophoblast cells	2,51E-02	NCOA6	1
Tissue Morphology	quantity	quantity of muscle sensory neurons	2,51E-02	NTRK3	1
Tissue Morphology	quantity	quantity of dopaminergic neurons	4,14E-02	PRL	1
Tissue Morphology	quantity	quantity of spongiotrophoblasts	4,14E-02	NCOA6	1
Tissue Morphology	quantity	quantity of trophoblast giant cells	4,95E-02	NCOA6	1
Renal and Urological Disease	renal failure	renal failure	9,85E-03	CR1, STMN1	2
Renal and Urological Disease	degeneration	degeneration of kidney	1,68E-02	MXI1	1
Renal and Urological Disease	fibrosis	fibrosis of renal tubule	1,68E-02	STMN1	1
Carbohydrate Metabolism	synthesis	synthesis of glycogen	1,33E-02	ADRBK1, SORBS1	2
Carbohydrate Metabolism	formation	formation of inositol phosphate	4,14E-02	HTR2C	1
Carbohydrate Metabolism	biosynthesis	biosynthesis of glycogen	4,95E-02	SORBS1	1
Molecular Transport	quantity	quantity of 5-hydroxytryptamine	1,33E-02	GRIA1, TSN	2
Molecular Transport	quantity	quantity of norepinephrine	2,00E-02	GRIA1, TSN	2
Molecular Transport	quantity	quantity of L-glutamic acid	4,95E-02	GRIA1	1
Molecular Transport	release	release of progesterone	1,68E-02	PRL	1
Molecular Transport	secretion	secretion of L-glutamic acid	4,14E-02	NTRK2	1
Connective Tissue Disorders	hypoplasia	hypoplasia of clavicle	1,68E-02	MAP2K1	1
Connective Tissue Disorders	experimentally-induced arthritis	experimentally-induced arthritis of mice	2,45E-02	CR1, CTSS, FOXO3	3
Drug Metabolism	release	release of progesterone	1,68E-02	PRL	1
Drug Metabolism	quantity	quantity of norepinephrine	2,00E-02	GRIA1, TSN	2
Humoral Immune Response	replication	replication of B lymphocytes	1,68E-02	PRL	1
Immunological Disease	adenosis	adenosis of mammary lesion	1,68E-02	PRL	1
Respiratory System Development and Function	proliferation	proliferation of lung cell lines	1,68E-02	PRL	1
Skeletal and Muscular Disorders	hypoplasia	hypoplasia of clavicle	1,68E-02	MAP2K1	1
Skeletal and Muscular Disorders	experimentally-induced arthritis	experimentally-induced arthritis of mice	2,45E-02	CR1, CTSS, FOXO3	3
Skeletal and Muscular System Development and Function	development	development of long bones	1,68E-02	VHL	1
Inflammatory Disease	experimentally-induced arthritis	experimentally-induced arthritis of mice	2,45E-02	CR1, CTSS, FOXO3	3
Inflammatory Disease	peritonitis	peritonitis of mice	4,14E-02	FOXO3	1
Cell-mediated Immune Response	apoptosis	apoptosis of natural killer cells	2,51E-02	FOXO3	1
DNA Replication, Recombination, and Repair	injury	injury of DNA	2,51E-02	CTSS	1
DNA Replication, Recombination, and Repair	metabolism	metabolism of DNA	4,61E-02	ORC1L, PPP1CC, XIST	3
Digestive System Development and Function	length	length of colon	2,51E-02	VHL	1
Gastrointestinal Disease	tumorigenesis	tumorigenesis of islet cell tumor	2,51E-02	CTSS	1
Gastrointestinal Disease	pancreatic carcinoma	pancreatic carcinoma	4,14E-02	CTSS	1
Gastrointestinal Disease	islet cell tumor	islet cell tumor	4,95E-02	CTSS	1
Renal and Urological System Development and Function	cell spreading	cell spreading of kidney cell lines	2,51E-02	SORBS1	1
Renal and Urological System Development and Function	proliferation	proliferation of renal tubular epithelial cells	2,51E-02	STMN1	1
Hair and Skin Development and Function	differentiation	differentiation of keratinocytes	2,79E-02	MAP2K1, UBN1	2
Amino Acid Metabolism	modification	modification of amino acids	3,22E-02	ADRBK1, CD24, IRAK1, MAP2K1, PPP1CC	5
Amino Acid Metabolism	secretion	secretion of L-glutamic acid	4,14E-02	NTRK2	1
Amino Acid Metabolism	phosphorylation	phosphorylation of amino acids	4,27E-02	ADRBK1, CD24, IRAK1, MAP2K1	4
Amino Acid Metabolism	quantity	quantity of L-glutamic acid	4,95E-02	GRIA1	1
Behavior	acoustic startle response	acoustic startle response of mice	3,33E-02	TSN	1
Hematological Disease	erythrocytosis	erythrocytosis of mice	3,33E-02	VHL	1
Respiratory Disease	tumorigenesis	tumorigenesis of lung adenocarcinoma	3,33E-02	VHL	1
Antigen Presentation	immune response	immune response of antigen presenting cells	4,14E-02	CTSS	1
Genetic Disorder	pancreatic carcinoma	pancreatic carcinoma	4,14E-02	CTSS	1
Genetic Disorder	islet cell tumor	islet cell tumor	4,95E-02	CTSS	1
Dermatological Diseases and Conditions	quantity	quantity of skin tumor	4,95E-02	HIPK1	1
Visual System Development and Function	development	development of retinal rods	4,95E-02	NTRK2	1

## Sheet: striatum_canonical_pathways
Ingenuity Canonical Pathways	-log(p-value)	Ratio	Molecules
Thyroid Cancer Signaling	2,37E00	7,32E-02	NTRK2,NTRK3,MAP2K1
EIF2 Signaling	2,36E00	4,6E-02	EIF2S3,PPP1CC,EIF4G2,MAP2K1
CCR3 Signaling in Eosinophils	1,93E00	3,6E-02	PPP1CC,CFL2,GNG5,MAP2K1
Neurotrophin/TRK Signaling	1,85E00	4,84E-02	NTRK2,NTRK3,MAP2K1
Breast Cancer Regulation by Stathmin1	1,82E00	2,75E-02	PPP1CC,STMN1,ARHGEF12,GNG5,MAP2K1
Role of MAPK Signaling in the Pathogenesis of Influenza	1,67E00	4,23E-02	RNF111,YWHAZ,MAP2K1
Inositol Phosphate Metabolism	1,62E00	3,01E-02	INPP5B,HIPK1,MAP2K1,IRAK1
Synaptic Long Term Depression	1,61E00	2,82E-02	RNF111,GRIA1,YWHAZ,MAP2K1
VEGF Signaling	1,52E00	3,45E-02	EIF2S3,FOXO3,MAP2K1
CDK5 Signaling	1,51E00	3,49E-02	PPP1CC,NTRK2,MAP2K1
IGF-1 Signaling	1,44E00	3,3E-02	FOXO3,YWHAZ,MAP2K1
Cell Cycle: G2/M DNA Damage Checkpoint Regulation	1,43E00	0.05	CCNB3,YWHAZ
Ephrin Receptor Signaling	1,31E00	2,16E-02	SORBS1,CFL2,GNG5,MAP2K1
Synaptic Long Term Potentiation	1,3E00	2,94E-02	PPP1CC,GRIA1,MAP2K1
Nicotinate and Nicotinamide Metabolism	1,29E00	3,03E-02	HIPK1,MAP2K1,IRAK1
ERK/MAPK Signaling	1,29E00	2,2E-02	PPP1CC,YWHAZ,RAPGEF4,MAP2K1
Regulation of eIF4 and p70S6K Signaling	1,28E00	2,56E-02	EIF2S3,EIF4G2,MAP2K1
Protein Ubiquitination Pathway	1,24E00	2,2E-02	USP11,USP1,HSPA5,VHL
PI3K/AKT Signaling	1,19E00	2,38E-02	FOXO3,YWHAZ,MAP2K1
Cardiac Î²-adrenergic Signaling	1,18E00	2,48E-02	PPP1CC,ADRBK1,GNG5
Semaphorin Signaling in Neurons	1,16E00	3,92E-02	ARHGEF12,CFL2
Endometrial Cancer Signaling	1,15E00	3,7E-02	FOXO3,MAP2K1
Axonal Guidance Signaling	1,15E00	1,6E-02	ARHGEF12,NTRK2,NTRK3,CFL2,GNG5,MAP2K1
Insulin Receptor Signaling	1,11E00	2,38E-02	PPP1CC,FOXO3,MAP2K1
Glutamate Receptor Signaling	1,11E00	3,23E-02	GRIA1,GNG5
Human Embryonic Stem Cell Pluripotency	1,09E00	2,21E-02	SOX2,NTRK2,NTRK3
Actin Cytoskeleton Signaling	1,08E00	1,85E-02	PPP1CC,ARHGEF12,CFL2,MAP2K1
G-Protein Coupled Receptor Signaling	1,08E00	1,96E-02	HTR2C,ADRBK1,RAPGEF4,MAP2K1
ERK5 Signaling	1,05E00	4,69E-02	FOXO3,YWHAZ,MEF2A (includes EG:4205)
Ubiquinone Biosynthesis	1,04E00	2,86E-02	NDUFA5,PRMT8
Phospholipase C Signaling	1,02E00	2,16E-02	PPP1CC,ARHGEF12,MEF2A (includes EG:4205),GNG5,MAP2K1
Eicosanoid Signaling	1,02E00	3,17E-02	RNF111,YWHAZ
Renal Cell Carcinoma Signaling	9,83E-01	2,94E-02	MAP2K1,VHL
Non-Small Cell Lung Cancer Signaling	9,83E-01	2,82E-02	FOXO3,MAP2K1
Antiproliferative Role of Somatostatin Receptor 2	9,72E-01	2,78E-02	GNG5,MAP2K1
Prolactin Signaling	9,51E-01	2,82E-02	PRL,MAP2K1
Germ Cell-Sertoli Cell Junction Signaling	9,49E-01	2,03E-02	EPN2,SORBS1,MAP2K1
Chemokine Signaling	9,2E-01	2,82E-02	PPP1CC,MAP2K1
Glucocorticoid Receptor Signaling	8,99E-01	1,58E-02	PRL,BGLAP,HSPA5,MAP2K1
cAMP-mediated Signaling	8,96E-01	1,94E-02	ADRBK1,RAPGEF4,MAP2K1
Linoleic Acid Metabolism	8,72E-01	2,47E-02	RNF111,YWHAZ
Aldosterone Signaling in Epithelial Cells	8,72E-01	2,47E-02	HSPA5,MAP2K1
Endoplasmic Reticulum Stress Pathway	8,5E-01	5,56E-02	HSPA5
PAK Signaling	8,36E-01	2,11E-02	CFL2,MAP2K1
Phospholipid Degradation	8,36E-01	2,35E-02	RNF111,YWHAZ
CREB Signaling in Neurons	8,35E-01	1,71E-02	GRIA1,GNG5,MAP2K1
IL-8 Signaling	8,17E-01	1,8E-02	GNG5,MAP2K1,IRAK1
Î±-Adrenergic Signaling	8,11E-01	2,22E-02	GNG5,MAP2K1
Natural Killer Cell Signaling	7,94E-01	2,22E-02	LAIR1,MAP2K1
PTEN Signaling	7,86E-01	2,08E-02	FOXO3,MAP2K1
IL-1 Signaling	7,78E-01	2,13E-02	GNG5,IRAK1
Neuropathic Pain Signaling In Dorsal Horn Neurons	7,41E-01	2,11E-02	NTRK2,GRIA1
Atherosclerosis Signaling	7,34E-01	1,98E-02	RNF111,YWHAZ
Integrin Signaling	7,22E-01	1,55E-02	PPP1CC,ARF4,MAP2K1
Protein Kinase A Signaling	7,18E-01	1,36E-02	PPP1CC,YWHAZ,GNG5,MAP2K1
Thrombin Signaling	7,18E-01	1,6E-02	ARHGEF12,GNG5,MAP2K1
Sonic Hedgehog Signaling	6,9E-01	3,45E-02	ADRBK1
Rac Signaling	6,86E-01	1,8E-02	CFL2,MAP2K1
RhoA Signaling	6,86E-01	1,94E-02	ARHGEF12,CFL2
fMLP Signaling in Neutrophils	6,8E-01	1,83E-02	GNG5,MAP2K1
Aminophosphonate Metabolism	6,62E-01	3,12E-02	PRMT8
4-1BB Signaling in T Lymphocytes	6,62E-01	3,23E-02	MAP2K1
Serotonin Receptor Signaling	6,62E-01	3,33E-02	HTR2C
14-3-3-mediated Signaling	6,61E-01	1,83E-02	YWHAZ,MAP2K1
Citrate Cycle	6,49E-01	3,33E-02	IDH3A
Purine Metabolism	6,48E-01	1,32E-02	ABCD3,DDX3Y (includes EG:26900),ENTPD5,ATP5A1
Role of NANOG in Mammalian Embryonic Stem Cell Pluripotency	6,43E-01	1,79E-02	SOX2,MAP2K1
Role of CHK Proteins in Cell Cycle Checkpoint Control	6,37E-01	3,03E-02	PCNA
G Protein Signaling Mediated by Tubby	6,37E-01	2,86E-02	GNG5
Complement System	6,37E-01	3,12E-02	CR1
Oncostatin M Signaling	6,25E-01	3,03E-02	MAP2K1
Mitochondrial Dysfunction	6,2E-01	1,59E-02	NDUFA5,ATP5A1
Selenoamino Acid Metabolism	6,13E-01	2,94E-02	PRMT8
p70S6K Signaling	6,03E-01	1,65E-02	YWHAZ,MAP2K1
Relaxin Signaling	5,87E-01	1,56E-02	GNG5,MAP2K1
Oxidative Phosphorylation	5,87E-01	1,43E-02	NDUFA5,ATP5A1
Glycerophospholipid Metabolism	5,77E-01	1,55E-02	RNF111,YWHAZ
Arachidonic Acid Metabolism	5,72E-01	1,56E-02	RNF111,YWHAZ
Colorectal Cancer Metastasis Signaling	5,41E-01	1,28E-02	ADRBK1,GNG5,MAP2K1
Melanoma Signaling	5,24E-01	2,33E-02	MAP2K1
Alanine and Aspartate Metabolism	5,24E-01	2,33E-02	ASNSD1
mTOR Signaling	5,24E-01	1,44E-02	EIF4G2,EIF4B
Role of Oct4 in Mammalian Embryonic Stem Cell Pluripotency	5,15E-01	4,44E-02	SOX2,MEF2A (includes EG:4205)
EGF Signaling	5,15E-01	2,27E-02	MAP2K1
GABA Receptor Signaling	5,07E-01	2,17E-02	GPHN
CNTF Signaling	4,99E-01	0.02	MAP2K1
Nitrogen Metabolism	4,99E-01	2,13E-02	ASNSD1
Toll-like Receptor Signaling	4,83E-01	2,13E-02	IRAK1
CXCR4 Signaling	4,65E-01	1,32E-02	GNG5,MAP2K1
CD27 Signaling in Lymphocytes	4,62E-01	1,85E-02	MAP2K1
Thrombopoietin Signaling	4,62E-01	1,85E-02	MAP2K1
Role of PI3K/AKT Signaling in the Pathogenesis of Influenza	4,62E-01	1,79E-02	MAP2K1
Production of Nitric Oxide and Reactive Oxygen Species in Macrophages	4,57E-01	1,3E-02	PPP1CC,MAP2K1
ATM Signaling	4,55E-01	1,92E-02	CCNB3
Histidine Metabolism	4,55E-01	1,89E-02	PRMT8
IL-2 Signaling	4,48E-01	1,82E-02	MAP2K1
TREM1 Signaling	4,41E-01	1,85E-02	IRAK1
PPARÎ±/RXRÎ± Activation	4,35E-01	1,22E-02	NCOA6,MAP2K1
Mitotic Roles of Polo-Like Kinase	4,29E-01	1,64E-02	CCNB3
Role of NFAT in Regulation of the Immune Response	4,28E-01	1,71E-02	MEF2A (includes EG:4205),GNG5,MAP2K1
NRF2-mediated Oxidative Stress Response	4,25E-01	1,15E-02	MAFK,MAP2K1
Glutathione Metabolism	4,23E-01	1,72E-02	IDH3A
Acute Phase Response Signaling	4,18E-01	1,22E-02	MAP2K1,IRAK1
Endothelin-1 Signaling	4,14E-01	1,21E-02	RNF111,YWHAZ
Myc Mediated Apoptosis Signaling	4,11E-01	1,67E-02	YWHAZ
CD40 Signaling	4,05E-01	1,59E-02	MAP2K1
IL-15 Signaling	3,99E-01	1,64E-02	MAP2K1
PXR/RXR Activation	3,94E-01	1,56E-02	FOXO3
CCR5 Signaling in Macrophages	3,94E-01	1,3E-02	GNG5
JAK/Stat Signaling	3,94E-01	1,59E-02	MAP2K1
Hypoxia Signaling in the Cardiovascular System	3,94E-01	1,49E-02	VHL
GM-CSF Signaling	3,88E-01	1,54E-02	MAP2K1
Role of NFAT in Cardiac Hypertrophy	3,82E-01	1,61E-02	MEF2A (includes EG:4205),GNG5,MAP2K1
Erythropoietin Signaling	3,73E-01	1,45E-02	MAP2K1
Tyrosine Metabolism	3,73E-01	1,45E-02	PRMT8
Melatonin Signaling	3,68E-01	1,49E-02	MAP2K1
LPS/IL-1 Mediated Inhibition of RXR Function	3,64E-01	1,03E-02	ACSL4,IRAK1
LPS-stimulated MAPK Signaling	3,58E-01	1,41E-02	MAP2K1
IL-3 Signaling	3,58E-01	1,43E-02	MAP2K1
PDGF Signaling	3,58E-01	1,45E-02	MAP2K1
BMP signaling pathway	3,58E-01	1,37E-02	MAP2K1
IL-17 Signaling	3,54E-01	1,39E-02	MAP2K1
FLT3 Signaling in Hematopoietic Progenitor Cells	3,54E-01	1,37E-02	MAP2K1
Dopamine Receptor Signaling	3,54E-01	1,39E-02	PPP1CC
TGF-Î² Signaling	3,54E-01	1,27E-02	MAP2K1
Leptin Signaling in Obesity	3,49E-01	1,37E-02	MAP2K1
Androgen and Estrogen Metabolism	3,49E-01	1,33E-02	PRMT8
Reelin Signaling in Neurons	3,31E-01	1,3E-02	ARHGEF12
Regulation of IL-2 Expression in Activated and Anergic T Lymphocytes	3,31E-01	1,19E-02	MAP2K1
VDR/RXR Activation	3,27E-01	1,28E-02	BGLAP
Acute Myeloid Leukemia Signaling	3,27E-01	1,3E-02	MAP2K1
Ceramide Signaling	3,23E-01	1,28E-02	MAP2K1
Prostate Cancer Signaling	3,19E-01	1,16E-02	MAP2K1
Regulation of Actin-based Motility by Rho	3,15E-01	1,25E-02	PPP1CC
Melanocyte Development and Pigmentation Signaling	3,11E-01	1,23E-02	MAP2K1
PPAR Signaling	3,07E-01	1,11E-02	MAP2K1
TR/RXR Activation	3,04E-01	1,15E-02	NCOA6
Virus Entry via Endocytic Pathways	3,04E-01	1,18E-02	CLTA
FGF Signaling	3,04E-01	1,22E-02	MAP2K1
Huntington's Disease Signaling	3,02E-01	9,3E-03	HSPA5,GNG5
p53 Signaling	0.3	1,15E-02	PCNA
Bladder Cancer Signaling	0.3	1,15E-02	MAP2K1
FAK Signaling	0.3	1,06E-02	MAP2K1
Apoptosis Signaling	0.3	1,15E-02	MAP2K1
CTLA4 Signaling in Cytotoxic T Lymphocytes	2,96E-01	1,1E-02	CLTA
IL-6 Signaling	2,96E-01	1,14E-02	MAP2K1
Neuregulin Signaling	2,93E-01	1,04E-02	MAP2K1
SAPK/JNK Signaling	2,89E-01	1,08E-02	GNG5
RANK Signaling in Osteoclasts	2,86E-01	1,1E-02	MAP2K1
G Beta Gamma Signaling	2,82E-01	1,03E-02	GNG5
p38 MAPK Signaling	2,82E-01	2,15E-02	MEF2A (includes EG:4205),IRAK1
Cardiac Hypertrophy Signaling	2,81E-01	1,37E-02	MEF2A (includes EG:4205),GNG5,MAP2K1
HMGB1 Signaling	2,79E-01	1,1E-02	MAP2K1
Chronic Myeloid Leukemia Signaling	2,79E-01	1,01E-02	MAP2K1
Amyotrophic Lateral Sclerosis Signaling	2,76E-01	1,09E-02	GRIA1
Fc Epsilon RI Signaling	2,66E-01	1,05E-02	MAP2K1
T Cell Receptor Signaling	2,66E-01	1,02E-02	MAP2K1
IL-12 Signaling and Production in Macrophages	2,6E-01	9,8E-03	MAP2K1
Cholecystokinin/Gastrin-mediated Signaling	2,6E-01	2,08E-02	MEF2A (includes EG:4205),MAP2K1
Glioma Signaling	2,6E-01	9,71E-03	MAP2K1
HIF1Î± Signaling	2,57E-01	9,9E-03	VHL
HGF Signaling	2,57E-01	1,02E-02	MAP2K1
Cdc42 Signaling	2,51E-01	8,62E-03	CFL2
Type I Diabetes Mellitus Signaling	2,45E-01	9,09E-03	IRAK1
Pancreatic Adenocarcinoma Signaling	2,45E-01	9,43E-03	MAP2K1
Estrogen Receptor Signaling	2,45E-01	9,26E-03	MAP2K1
Renin-Angiotensin Signaling	2,42E-01	9,71E-03	MAP2K1
Corticotropin Releasing Hormone Signaling	2,29E-01	1,72E-02	MEF2A (includes EG:4205),MAP2K1
Androgen Signaling	2,29E-01	8,33E-03	GNG5
CD28 Signaling in T Helper Cells	2,27E-01	8,47E-03	MAP2K1
Type II Diabetes Mellitus Signaling	2,22E-01	8,2E-03	ACSL4
GÎ±12/13 Signaling	2,19E-01	1,75E-02	MEF2A (includes EG:4205),MAP2K1
Fatty Acid Metabolism	2,19E-01	8,62E-03	ACSL4
GNRH Signaling	2,01E-01	0.008	MAP2K1

## Sheet: LUNG_SUMMARY
Analysis Name: unique_lung - 2010-05-17 02:08 em
Analysis Creation Date: 2010-05-17
IPA version: 8.6 (Release Date: 2010-05-15)
Content version: 3002 (Release Date: 2010-04-22)
Analysis settings
Reference set: Mouse Genome 430 2.0 Array
Relationship to include: Direct and Indirect
Includes Endogenous Chemicals
Filter Summary:
Consider only molecules and/or relationships where
(species = Mouse) AND
Top Networks
Associated Network Functions	Score
Inflammatory Response, Lipid Metabolism, Small Molecule Biochemistry	27
Skeletal and Muscular System Development and Function, Connective Tissue Development and Function, Nervous System Development and Function	2
Cellular Assembly and Organization, Lipid Metabolism, Small Molecule Biochemistry	2
Cell Death, Cell-To-Cell Signaling and Interaction, Cellular Development	2
Cancer, Genetic Disorder, Hematological Disease	2
Top Biological Functions
Diseases and Disorders
Name	p-value	# Molecules
Cancer	8,77E-03 - 4,31E-02	3
Developmental Disorder	8,77E-03 - 3,46E-02	4
Endocrine System Disorders	8,77E-03 - 4,31E-02	2
Gastrointestinal Disease	8,77E-03 - 4,31E-02	2
Hepatic System Disease	8,77E-03 - 8,77E-03	1
Molecular and Cellular Functions
Name	p-value	# Molecules
Cellular Development	3,11E-05 - 1,75E-02	10
Lipid Metabolism	7,53E-05 - 4,31E-02	11
Small Molecule Biochemistry	7,53E-05 - 4,31E-02	15
Vitamin and Mineral Metabolism	7,53E-05 - 4,31E-02	6
Carbohydrate Metabolism	3,64E-04 - 1,75E-02	5
Physiological System Development and Function
Name	p-value	# Molecules
Organismal Development	3,11E-05 - 4,31E-02	17
Reproductive System Development and Function	3,11E-05 - 3,96E-02	11
Endocrine System Development and Function	8,44E-03 - 1,75E-02	3
Cardiovascular System Development and Function	8,77E-03 - 1,75E-02	2
Connective Tissue Development and Function	8,77E-03 - 4,31E-02	3
Top Canonical Pathways
Name	p-value	# Molecules
RAR Activation	2,74E-03	6/166 (0,036)
Protein Ubiquitination Pathway	1,85E-02	5/182 (0,027)
Chemokine Signaling	2,35E-02	3/71 (0,042)
VEGF Signaling	3,42E-02	3/87 (0,034)
Coagulation System	3,56E-02	2/35 (0,057)

## Sheet: lung_networks
Molecules in Network	Score	Focus Molecules	Top Functions
ADAM10,ADIPOQ,APH1A (includes EG:226548),CCND1,CD40,CDK4,CEBPB,CFD,CKLF,HSPC159,HTRA2,IL4,IL10,IL10RA,KDM6B,KIF5B,MED31,MYLPF,NR1H3,PPARG,PRKAA2,PRKCA,PRKG2,QKI,RAD18,RETN,SLC27A1,SREBF2,STAT3,TNF,TRIB3,UNG,XIST,YY1,ZFP36	27	16	Inflammatory Response, Lipid Metabolism, Small Molecule Biochemistry
EIF2S3Y (includes EG:26908),HOXC8	2	1	Skeletal and Muscular System Development and Function, Connective Tissue Development and Function, Nervous System Development and Function
LRAT,RGR	2	1	Cellular Assembly and Organization, Lipid Metabolism, Small Molecule Biochemistry
DDX3X,RARA	2	1	Cell Death, Cell-To-Cell Signaling and Interaction, Cellular Development
GLYCAM1,JAK2	2	1	Cancer, Genetic Disorder, Hematological Disease
CFL1,DLG4	2	1	Cell Morphology, Cell-To-Cell Signaling and Interaction, Cellular Assembly and Organization
CSNK1A1,FOXD1	2	1	Nervous System Development and Function, Organ Development, Cellular Growth and Proliferation
ELK3,HMOX1	2	1	Organismal Development, Cardiovascular Disease, Cell Death
ALDH1A1,NR1I2,NR1I3	2	1	Gene Expression, Molecular Transport, Small Molecule Biochemistry
FKBP8,NRADD,PSEN2	2	1	Cellular Development, Embryonic Development, Tissue Development
DFFB,MAP3K5 (includes EG:4217),VPS28	2	1	Cardiovascular System Development and Function, Organismal Development, Tissue Morphology
IGFALS,NR3C1,STAT5a/b	2	1	Skeletal and Muscular System Development and Function, Tissue Morphology, Cancer
MECP2,YBX1,YBX2	2	1	Genetic Disorder, Neurological Disease, Psychological Disorders
CD44,RAF1,RHOD,ROCK2	2	1	Cell-To-Cell Signaling and Interaction, Tissue Development, Cellular Movement

## Sheet: lung_functions
Category	Function	Function Annotation	p-value	Molecules	# Molecules
Cellular Development	spermatogenesis	spermatogenesis of mice	3,11E-05	CDK4, DDX3Y (includes EG:26900), EIF2S3Y (includes EG:26908), KDM5D (includes EG:8284), UTY (includes EG:7404)	5
Cellular Development	spermatogenesis	spermatogenesis	3,19E-03	CDK4, DDX3Y (includes EG:26900), EIF2S3Y (includes EG:26908), KDM5D (includes EG:8284), QKI, UTY (includes EG:7404)	6
Cellular Development	development	development of tumor cell lines	7,43E-03	LATS1, PRKCA	2
Cellular Development	expansion	expansion of megakaryocytes	8,77E-03	RBM15	1
Cellular Development	growth	arrest in growth of endothelial cell lines	8,77E-03	CDK4	1
Cellular Development	senescence	senescence of endothelial cell lines	8,77E-03	CDK4	1
Cellular Development	hematopoiesis	hematopoiesis of erythroid progenitor cells	1,75E-02	ADAR	1
Cellular Development	hematopoiesis	hematopoiesis of myeloid progenitor cells	1,75E-02	ADAR	1
Cellular Development	neuritogenesis	neuritogenesis of neuroblastoma cell lines	1,75E-02	PRKCA	1
Organismal Development	spermatogenesis	spermatogenesis of mice	3,11E-05	CDK4, DDX3Y (includes EG:26900), EIF2S3Y (includes EG:26908), KDM5D (includes EG:8284), UTY (includes EG:7404)	5
Organismal Development	lean body mass	lean body mass of mice	2,64E-03	NRIP1, PRKAA2	2
Organismal Development	development	development of mice	5,46E-03	ADAR, APH1A (includes EG:226548), CDK4, DDX3Y (includes EG:26900), EIF2S3Y (includes EG:26908), ELK3, KDM5D (includes EG:8284), UTY (includes EG:7404)	8
Organismal Development	development	development of animal	9,75E-03	ADAR, APH1A (includes EG:226548), CDK4, DDX3Y (includes EG:26900), EIF2S3Y (includes EG:26908), ELK3, KDM5D (includes EG:8284), LRAT, PSEN2, PSMC4, UTY (includes EG:7404), YBX1	12
Organismal Development	development	development of blastocyst	3,76E-02	PSEN2, PSMC4	2
Organismal Development	accumulation	accumulation of chyle	8,77E-03	ELK3	1
Organismal Development	developmental process	developmental process of animal	1,05E-02	ADAR, APH1A (includes EG:226548), CDK4, DDX3Y (includes EG:26900), EIF2S3Y (includes EG:26908), ELK3, IGFALS, KDM5D (includes EG:8284), KIF5B, LRAT, PSEN2, PSMC4, UTY (includes EG:7404), YBX1	14
Organismal Development	developmental process	developmental process of mice	1,08E-02	ADAR, APH1A (includes EG:226548), CDK4, DDX3Y (includes EG:26900), EIF2S3Y (includes EG:26908), ELK3, IGFALS, KDM5D (includes EG:8284), KIF5B, UTY (includes EG:7404)	10
Organismal Development	dilation	dilation of lymph vessel	2,61E-02	ELK3	1
Organismal Development	dilation	dilation of vessel	3,56E-02	ELK3, F2R	2
Organismal Development	somitogenesis	somitogenesis of mice	2,61E-02	APH1A (includes EG:226548)	1
Organismal Development	segmentation	segmentation of somites	4,31E-02	PSEN2	1
Reproductive System Development and Function	spermatogenesis	spermatogenesis of mice	3,11E-05	CDK4, DDX3Y (includes EG:26900), EIF2S3Y (includes EG:26908), KDM5D (includes EG:8284), UTY (includes EG:7404)	5
Reproductive System Development and Function	spermatogenesis	spermatogenesis	3,19E-03	CDK4, DDX3Y (includes EG:26900), EIF2S3Y (includes EG:26908), KDM5D (includes EG:8284), QKI, UTY (includes EG:7404)	6
Reproductive System Development and Function	reproductive process	reproductive process of mice	1,72E-03	APH1A (includes EG:226548), CDK4, DDX3Y (includes EG:26900), EIF2S3Y (includes EG:26908), KDM5D (includes EG:8284), UTY (includes EG:7404)	6
Reproductive System Development and Function	survival	survival of breast cell lines	8,77E-03	RBP1	1
Reproductive System Development and Function	morphology	morphology of labyrinthine zone of placenta	2,61E-02	ROCK2	1
Reproductive System Development and Function	quantity	quantity of graafian follicle	2,61E-02	CDK4	1
Reproductive System Development and Function	somitogenesis	somitogenesis of mice	2,61E-02	APH1A (includes EG:226548)	1
Reproductive System Development and Function	somitogenesis	somitogenesis	3,96E-02	APH1A (includes EG:226548), PSEN2	2
Reproductive System Development and Function	ovulation	ovulation	2,83E-02	CDK4, NRIP1	2
Lipid Metabolism	metabolism	metabolism of retinol	7,53E-05	ALDH1A1, LRAT, RBP1	3
Lipid Metabolism	metabolism	metabolism of retinoic acid	3,28E-03	ALDH1A1, RBP1	2
Lipid Metabolism	metabolism	metabolism of vitamin A	3,46E-02	LRAT	1
Lipid Metabolism	oxidation	oxidation of lipid	2,66E-03	ALDH1A1, PRKAA2, SLC27A1, SREBF2	4
Lipid Metabolism	oxidation	oxidation of retinaldehyde	3,46E-02	ALDH1A1	1
Lipid Metabolism	accumulation	accumulation of acyl-coenzyme A	8,77E-03	SLC27A1	1
Lipid Metabolism	formation	formation of retinyl ester	8,77E-03	RBP1	1
Lipid Metabolism	production	production of lipoxin A4	8,77E-03	HMOX2	1
Lipid Metabolism	storage	storage of retinyl ester	8,77E-03	RBP1	1
Lipid Metabolism	storage	storage of lipid	1,31E-02	NRIP1, RBP1	2
Lipid Metabolism	synthesis	synthesis of all-trans-retinyl esters	8,77E-03	LRAT	1
Lipid Metabolism	synthesis	synthesis of retinoic acid	4,31E-02	ALDH1A1	1
Lipid Metabolism	concentration	concentration of retinaldehyde	1,75E-02	ALDH1A1	1
Lipid Metabolism	concentration	concentration of retinoic acid	1,75E-02	ALDH1A1	1
Lipid Metabolism	concentration	concentration of lipid	4,16E-02	ALDH1A1, RETN	2
Lipid Metabolism	quantity	quantity of all-trans-retinyl esters	1,75E-02	LRAT	1
Lipid Metabolism	quantity	quantity of vitamin A	1,75E-02	LRAT	1
Lipid Metabolism	quantity	quantity of 11-cis-retinal	2,61E-02	LRAT	1
Lipid Metabolism	secretion	secretion of progesterone	1,75E-02	CDK4	1
Lipid Metabolism	toxicity	toxicity of retinol	1,75E-02	ALDH1A1	1
Lipid Metabolism	clearance	clearance of retinaldehyde	2,61E-02	ALDH1A1	1
Lipid Metabolism	clearance	clearance of retinol	2,61E-02	ALDH1A1	1
Lipid Metabolism	moiety attachment	moiety attachment of long chain fatty acid	2,61E-02	SLC27A1	1
Lipid Metabolism	biosynthesis	biosynthesis of 9-cis-retinoic acid	3,46E-02	ALDH1A1	1
Lipid Metabolism	biosynthesis	biosynthesis of long chain fatty acid	4,31E-02	QKI	1
Small Molecule Biochemistry	metabolism	metabolism of retinol	7,53E-05	ALDH1A1, LRAT, RBP1	3
Small Molecule Biochemistry	metabolism	metabolism of retinoic acid	3,28E-03	ALDH1A1, RBP1	2
Small Molecule Biochemistry	metabolism	metabolism of adenine	1,75E-02	APRT	1
Small Molecule Biochemistry	metabolism	metabolism of vitamin A	3,46E-02	LRAT	1
Small Molecule Biochemistry	uptake	uptake of 2-deoxyglucose	3,64E-04	NRIP1, PRKAA2, PRKCA, SLC27A1	4
Small Molecule Biochemistry	uptake	uptake of choline	2,61E-02	SLC22A1	1
Small Molecule Biochemistry	oxidation	oxidation of lipid	2,66E-03	ALDH1A1, PRKAA2, SLC27A1, SREBF2	4
Small Molecule Biochemistry	oxidation	oxidation of retinaldehyde	3,46E-02	ALDH1A1	1
Small Molecule Biochemistry	accumulation	accumulation of acyl-coenzyme A	8,77E-03	SLC27A1	1
Small Molecule Biochemistry	excretion	excretion of adenine	8,77E-03	APRT	1
Small Molecule Biochemistry	formation	formation of retinyl ester	8,77E-03	RBP1	1
Small Molecule Biochemistry	production	production of lipoxin A4	8,77E-03	HMOX2	1
Small Molecule Biochemistry	secretion	secretion of lactic acid	8,77E-03	SLC27A1	1
Small Molecule Biochemistry	secretion	secretion of progesterone	1,75E-02	CDK4	1
Small Molecule Biochemistry	storage	storage of retinyl ester	8,77E-03	RBP1	1
Small Molecule Biochemistry	storage	storage of lipid	1,31E-02	NRIP1, RBP1	2
Small Molecule Biochemistry	synthesis	synthesis of all-trans-retinyl esters	8,77E-03	LRAT	1
Small Molecule Biochemistry	synthesis	synthesis of retinoic acid	4,31E-02	ALDH1A1	1
Small Molecule Biochemistry	concentration	concentration of retinaldehyde	1,75E-02	ALDH1A1	1
Small Molecule Biochemistry	concentration	concentration of retinoic acid	1,75E-02	ALDH1A1	1
Small Molecule Biochemistry	concentration	concentration of lipid	4,16E-02	ALDH1A1, RETN	2
Small Molecule Biochemistry	conversion	conversion of D-glucose	1,75E-02	NRIP1	1
Small Molecule Biochemistry	quantity	quantity of all-trans-retinyl esters	1,75E-02	LRAT	1
Small Molecule Biochemistry	quantity	quantity of vitamin A	1,75E-02	LRAT	1
Small Molecule Biochemistry	quantity	quantity of 11-cis-retinal	2,61E-02	LRAT	1
Small Molecule Biochemistry	quantity	quantity of melanin	2,61E-02	PRKCA	1
Small Molecule Biochemistry	quantity	quantity of NADH	3,46E-02	SLC27A1	1
Small Molecule Biochemistry	salvage	salvage of adenine	1,75E-02	APRT	1
Small Molecule Biochemistry	salvage	salvage of nebularine	2,61E-02	APRT	1
Small Molecule Biochemistry	toxicity	toxicity of retinol	1,75E-02	ALDH1A1	1
Small Molecule Biochemistry	clearance	clearance of retinaldehyde	2,61E-02	ALDH1A1	1
Small Molecule Biochemistry	clearance	clearance of retinol	2,61E-02	ALDH1A1	1
Small Molecule Biochemistry	degradation	degradation of ATP	2,61E-02	PRKAA2	1
Small Molecule Biochemistry	moiety attachment	moiety attachment of long chain fatty acid	2,61E-02	SLC27A1	1
Small Molecule Biochemistry	signaling	signaling of hormone	2,61E-02	LATS1	1
Small Molecule Biochemistry	biosynthesis	biosynthesis of 9-cis-retinoic acid	3,46E-02	ALDH1A1	1
Small Molecule Biochemistry	biosynthesis	biosynthesis of long chain fatty acid	4,31E-02	QKI	1
Vitamin and Mineral Metabolism	metabolism	metabolism of retinol	7,53E-05	ALDH1A1, LRAT, RBP1	3
Vitamin and Mineral Metabolism	metabolism	metabolism of retinoic acid	3,28E-03	ALDH1A1, RBP1	2
Vitamin and Mineral Metabolism	metabolism	metabolism of vitamin A	3,46E-02	LRAT	1
Vitamin and Mineral Metabolism	formation	formation of retinyl ester	8,77E-03	RBP1	1
Vitamin and Mineral Metabolism	removal	removal of Ca2+	8,77E-03	SLC27A1	1
Vitamin and Mineral Metabolism	removal	removal of calcium	8,77E-03	SLC27A1	1
Vitamin and Mineral Metabolism	storage	storage of retinyl ester	8,77E-03	RBP1	1
Vitamin and Mineral Metabolism	synthesis	synthesis of all-trans-retinyl esters	8,77E-03	LRAT	1
Vitamin and Mineral Metabolism	synthesis	synthesis of retinoic acid	4,31E-02	ALDH1A1	1
Vitamin and Mineral Metabolism	concentration	concentration of retinaldehyde	1,75E-02	ALDH1A1	1
Vitamin and Mineral Metabolism	concentration	concentration of retinoic acid	1,75E-02	ALDH1A1	1
Vitamin and Mineral Metabolism	quantity	quantity of all-trans-retinyl esters	1,75E-02	LRAT	1
Vitamin and Mineral Metabolism	quantity	quantity of vitamin A	1,75E-02	LRAT	1
Vitamin and Mineral Metabolism	quantity	quantity of 11-cis-retinal	2,61E-02	LRAT	1
Vitamin and Mineral Metabolism	toxicity	toxicity of retinol	1,75E-02	ALDH1A1	1
Vitamin and Mineral Metabolism	clearance	clearance of retinaldehyde	2,61E-02	ALDH1A1	1
Vitamin and Mineral Metabolism	clearance	clearance of retinol	2,61E-02	ALDH1A1	1
Vitamin and Mineral Metabolism	loading	loading of Ca2+	2,61E-02	PRKCA	1
Vitamin and Mineral Metabolism	loading	loading of calcium	3,46E-02	PRKCA	1
Vitamin and Mineral Metabolism	biosynthesis	biosynthesis of 9-cis-retinoic acid	3,46E-02	ALDH1A1	1
Vitamin and Mineral Metabolism	oxidation	oxidation of retinaldehyde	3,46E-02	ALDH1A1	1
Vitamin and Mineral Metabolism	signaling	signaling of Ca2+	4,31E-02	PSEN2	1
Carbohydrate Metabolism	uptake	uptake of 2-deoxyglucose	3,64E-04	NRIP1, PRKAA2, PRKCA, SLC27A1	4
Carbohydrate Metabolism	uptake	uptake of monosaccharide	9,38E-04	NRIP1, PRKAA2, PRKCA, RETN, SLC27A1	5
Carbohydrate Metabolism	conversion	conversion of D-glucose	1,75E-02	NRIP1	1
Molecular Transport	uptake	uptake of 2-deoxyglucose	3,64E-04	NRIP1, PRKAA2, PRKCA, SLC27A1	4
Molecular Transport	uptake	uptake of choline	2,61E-02	SLC22A1	1
Molecular Transport	accumulation	accumulation of acyl-coenzyme A	8,77E-03	SLC27A1	1
Molecular Transport	concentration	concentration of lactic acid	8,77E-03	PRKAA2	1
Molecular Transport	concentration	concentration of retinaldehyde	1,75E-02	ALDH1A1	1
Molecular Transport	concentration	concentration of retinoic acid	1,75E-02	ALDH1A1	1
Molecular Transport	concentration	concentration of lipid	4,16E-02	ALDH1A1, RETN	2
Molecular Transport	excretion	excretion of adenine	8,77E-03	APRT	1
Molecular Transport	secretion	secretion of lactic acid	8,77E-03	SLC27A1	1
Molecular Transport	secretion	secretion of progesterone	1,75E-02	CDK4	1
Molecular Transport	quantity	quantity of all-trans-retinyl esters	1,75E-02	LRAT	1
Molecular Transport	quantity	quantity of vitamin A	1,75E-02	LRAT	1
Molecular Transport	quantity	quantity of 11-cis-retinal	2,61E-02	LRAT	1
Molecular Transport	quantity	quantity of melanin	2,61E-02	PRKCA	1
Molecular Transport	quantity	quantity of NADH	3,46E-02	SLC27A1	1
Molecular Transport	clearance	clearance of retinaldehyde	2,61E-02	ALDH1A1	1
Molecular Transport	clearance	clearance of retinol	2,61E-02	ALDH1A1	1
Molecular Transport	depletion	depletion of glutathione	2,61E-02	SREBF2	1
Molecular Transport	transport	transport of mitochondrial membrane	2,61E-02	KIF5B	1
Drug Metabolism	metabolism	metabolism of retinoic acid	3,28E-03	ALDH1A1, RBP1	2
Drug Metabolism	concentration	concentration of retinoic acid	1,75E-02	ALDH1A1	1
Drug Metabolism	secretion	secretion of progesterone	1,75E-02	CDK4	1
Drug Metabolism	depletion	depletion of glutathione	2,61E-02	SREBF2	1
Drug Metabolism	biosynthesis	biosynthesis of 9-cis-retinoic acid	3,46E-02	ALDH1A1	1
Drug Metabolism	synthesis	synthesis of retinoic acid	4,31E-02	ALDH1A1	1
Endocrine System Development and Function	insulin sensitivity	insulin sensitivity of mice	8,44E-03	RETN, SLC27A1	2
Endocrine System Development and Function	proliferation	proliferation of anterior pituitary cells	1,75E-02	CDK4	1
Endocrine System Development and Function	secretion	secretion of progesterone	1,75E-02	CDK4	1
Cancer	development	development of intestinal tumor	8,77E-03	PRKCA	1
Cancer	tumorigenesis	tumorigenesis of hemangiosarcoma	8,77E-03	CDK4	1
Cancer	tumorigenesis	tumorigenesis of glioma	3,46E-02	CDK4	1
Cancer	hemangiosarcoma	hemangiosarcoma	2,61E-02	CDK4	1
Cancer	hyperplasia	hyperplasia of basal cells	2,61E-02	CDK4	1
Cancer	hyperplasia	hyperplasia of pituitary gland	4,31E-02	CDK4	1
Cancer	transformation	transformation of cervical vertebra	2,61E-02	ALDH1A1	1
Cancer	intestinal tumor	intestinal tumor	4,31E-02	PRKCA	1
Cancer	pituitary gland tumor	pituitary gland tumor	4,31E-02	CDK4	1
Cardiovascular System Development and Function	growth	arrest in growth of endothelial cell lines	8,77E-03	CDK4	1
Cardiovascular System Development and Function	senescence	senescence of endothelial cell lines	8,77E-03	CDK4	1
Cardiovascular System Development and Function	relaxation	relaxation of ventricular myocytes	1,75E-02	SLC27A1	1
Cell Cycle	homologous pairing	homologous pairing of DNA	8,77E-03	PSMC3IP	1
Cell Cycle	senescence	senescence of endothelial cell lines	8,77E-03	CDK4	1
Cell Cycle	fission	fission	3,46E-02	KIF5B	1
Cell Cycle	cell cycle progression	cell cycle progression of muscle cell lines	4,31E-02	CDK4	1
Cell Death	necrosis	necrosis of uterus	8,77E-03	F13A1	1
Cell Death	necrosis	necrosis of renal tubule	1,75E-02	APRT	1
Cell Death	survival	survival of breast cell lines	8,77E-03	RBP1	1
Cell Morphology	polarization	polarization of neural crest cells	8,77E-03	CFL1	1
Cell Morphology	macroautophagy	macroautophagy of tumor cell lines	1,75E-02	ROCK2	1
Cell Morphology	length	length of rod outer segments	2,61E-02	LRAT	1
Cell Morphology	size	size of megakaryocytes	3,46E-02	CDK4	1
Cell Signaling	removal	removal of Ca2+	8,77E-03	SLC27A1	1
Cell Signaling	removal	removal of calcium	8,77E-03	SLC27A1	1
Cell Signaling	loading	loading of Ca2+	2,61E-02	PRKCA	1
Cell Signaling	loading	loading of calcium	3,46E-02	PRKCA	1
Cell Signaling	signaling	signaling of Ca2+	4,31E-02	PSEN2	1
Cell-To-Cell Signaling and Interaction	delamination	delamination of neural crest cells	8,77E-03	CFL1	1
Cell-To-Cell Signaling and Interaction	adhesion	adhesion of melanoma cell lines	1,75E-02	F2R	1
Cell-To-Cell Signaling and Interaction	activation	activation of leukocyte cell lines	3,46E-02	CFL1	1
Cell-To-Cell Signaling and Interaction	response	response of cytotoxic T cells	4,31E-02	PSMB10	1
Cellular Assembly and Organization	clustering	clustering of perinuclear region	8,77E-03	KIF5B	1
Cellular Assembly and Organization	clustering	clustering of mitochondria	4,31E-02	KIF5B	1
Cellular Assembly and Organization	quantity	quantity of actin bundles	8,77E-03	CFL1	1
Cellular Assembly and Organization	quantity	quantity of retinosome	8,77E-03	LRAT	1
Cellular Assembly and Organization	quantity	quantity of actin stress fibers	4,31E-02	CFL1	1
Cellular Assembly and Organization	distribution	distribution of lysosome	1,75E-02	KIF5B	1
Cellular Assembly and Organization	biogenesis	biogenesis of cytoplasm	2,61E-02	KIF5B	1
Cellular Assembly and Organization	turnover	turnover of actin filaments	2,61E-02	CFL1	1
Cellular Assembly and Organization	assembly	assembly of axonemes	3,46E-02	C19ORF20	1
Cellular Assembly and Organization	density	density of synaptic vesicles	3,46E-02	C19ORF20	1
Cellular Assembly and Organization	function	function of mitochondria	3,46E-02	PRKAA2	1
Cellular Assembly and Organization	depolymerization	depolymerization of actin filaments	4,31E-02	CFL1	1
Cellular Growth and Proliferation	expansion	expansion of megakaryocytes	8,77E-03	RBM15	1
Cellular Growth and Proliferation	growth	arrest in growth of endothelial cell lines	8,77E-03	CDK4	1
Cellular Growth and Proliferation	proliferation	proliferation of bone marrow stromal cells	8,77E-03	F2R	1
Cellular Growth and Proliferation	proliferation	proliferation of anterior pituitary cells	1,75E-02	CDK4	1
Cellular Growth and Proliferation	inhibition	inhibition of neurons	1,75E-02	ROCK2	1
Cellular Movement	scattering	scattering of neuronal progenitor cells	8,77E-03	CFL1	1
Connective Tissue Development and Function	proliferation	proliferation of bone marrow stromal cells	8,77E-03	F2R	1
Connective Tissue Development and Function	development	development of sacral vertebra	2,61E-02	ALDH1A1	1
Connective Tissue Development and Function	growth	growth of tibia	4,31E-02	PRKG2	1
DNA Replication, Recombination, and Repair	homologous pairing	homologous pairing of DNA	8,77E-03	PSMC3IP	1
DNA Replication, Recombination, and Repair	formation	formation of DNA fragment	1,75E-02	PSMC3IP	1
DNA Replication, Recombination, and Repair	degradation	degradation of ATP	2,61E-02	PRKAA2	1
Developmental Disorder	hypertrophy	hypertrophy of basal cells	8,77E-03	CDK4	1
Developmental Disorder	hypertrophy	hypertrophy of connective tissue cells	1,06E-02	MMP19, PRKG2	2
Developmental Disorder	hypertrophy	hypertrophy of eukaryotic cells	2,06E-02	CDK4, MMP19, PRKG2, ROCK2	4
Developmental Disorder	hypertrophy	hypertrophy of muscle cell lines	2,61E-02	ROCK2	1
Developmental Disorder	hypoplasia	hypoplasia of adenohypophysis	2,61E-02	CDK4	1
Developmental Disorder	hypoplasia	hypoplasia of pituitary gland	3,46E-02	CDK4	1
Embryonic Development	delamination	delamination of neural crest cells	8,77E-03	CFL1	1
Embryonic Development	polarization	polarization of neural crest cells	8,77E-03	CFL1	1
Embryonic Development	invasion	invasion of perioptic mesenchyme	1,75E-02	ALDH1A1	1
Embryonic Development	patterning	patterning of rhombencephalon	1,75E-02	ALDH1A1	1
Embryonic Development	death	death of embryo	2,32E-02	F2R, KIF5B	2
Embryonic Development	somitogenesis	somitogenesis of mice	2,61E-02	APH1A (includes EG:226548)	1
Embryonic Development	development	development of blastocyst	3,76E-02	PSEN2, PSMC4	2
Embryonic Development	branching morphogenesis	branching morphogenesis of lung	4,31E-02	RBP1	1
Embryonic Development	formation	formation of neural fold	4,31E-02	CFL1	1
Embryonic Development	quantity	quantity of mesenchymal cells	4,31E-02	PSEN2	1
Embryonic Development	segmentation	segmentation of somites	4,31E-02	PSEN2	1
Endocrine System Disorders	hyperinsulinism	hyperinsulinism of rats	8,77E-03	RETN	1
Endocrine System Disorders	hypoplasia	hypoplasia of pituitary gland	3,46E-02	CDK4	1
Endocrine System Disorders	hyperplasia	hyperplasia of pituitary gland	4,31E-02	CDK4	1
Gastrointestinal Disease	disintegration	disintegration of liver	8,77E-03	ADAR	1
Gastrointestinal Disease	intestinal tumor	intestinal tumor	4,31E-02	PRKCA	1
Gene Expression	gene silencing	gene silencing of gene	8,77E-03	XIST	1
Gene Expression	inactivation	inactivation of mouse X chromosome	8,77E-03	XIST	1
Gene Expression	activation	activation of retinoic acid response element	1,75E-02	ALDH1A1	1
Gene Expression	activation	activation of mouse X chromosome	2,61E-02	XIST	1
Hematological System Development and Function	expansion	expansion of megakaryocytes	8,77E-03	RBM15	1
Hematological System Development and Function	hematopoiesis	hematopoiesis of erythroid progenitor cells	1,75E-02	ADAR	1
Hematological System Development and Function	hematopoiesis	hematopoiesis of myeloid progenitor cells	1,75E-02	ADAR	1
Hematological System Development and Function	quantity	quantity of peripheral B lymphocytes	1,75E-02	RBM15	1
Hematological System Development and Function	activation	activation of leukocyte cell lines	3,46E-02	CFL1	1
Hematological System Development and Function	response	response of cytotoxic T cells	4,31E-02	PSMB10	1
Hematopoiesis	expansion	expansion of megakaryocytes	8,77E-03	RBM15	1
Hematopoiesis	hematopoiesis	hematopoiesis of erythroid progenitor cells	1,75E-02	ADAR	1
Hematopoiesis	hematopoiesis	hematopoiesis of myeloid progenitor cells	1,75E-02	ADAR	1
Hematopoiesis	size	size of megakaryocytes	3,46E-02	CDK4	1
Hepatic System Disease	disintegration	disintegration of liver	8,77E-03	ADAR	1
Inflammatory Response	expansion	expansion of megakaryocytes	8,77E-03	RBM15	1
Inflammatory Response	inflammation	inflammation of renal tubule	8,77E-03	APRT	1
Inflammatory Response	inflammation	inflammation of cornea	1,75E-02	HMOX2	1
Inflammatory Response	size	size of megakaryocytes	3,46E-02	CDK4	1
Lymphoid Tissue Structure and Development	expansion	expansion of megakaryocytes	8,77E-03	RBM15	1
Lymphoid Tissue Structure and Development	proliferation	proliferation of bone marrow stromal cells	8,77E-03	F2R	1
Lymphoid Tissue Structure and Development	hematopoiesis	hematopoiesis of myeloid progenitor cells	1,75E-02	ADAR	1
Lymphoid Tissue Structure and Development	dilation	dilation of lymph vessel	2,61E-02	ELK3	1
Lymphoid Tissue Structure and Development	size	size of megakaryocytes	3,46E-02	CDK4	1
Metabolic Disease	hyperinsulinism	hyperinsulinism of rats	8,77E-03	RETN	1
Metabolic Disease	hyperphenylalaninemia	hyperphenylalaninemia of mice	1,75E-02	PCBD2	1
Nervous System Development and Function	scattering	scattering of neuronal progenitor cells	8,77E-03	CFL1	1
Nervous System Development and Function	inhibition	inhibition of neurons	1,75E-02	ROCK2	1
Nervous System Development and Function	neuritogenesis	neuritogenesis of neuroblastoma cell lines	1,75E-02	PRKCA	1
Nervous System Development and Function	patterning	patterning of rhombencephalon	1,75E-02	ALDH1A1	1
Nervous System Development and Function	proliferation	proliferation of anterior pituitary cells	1,75E-02	CDK4	1
Nervous System Development and Function	shrinkage	shrinkage of cerebral cortex	1,75E-02	PSEN2	1
Nervous System Development and Function	density	density of synaptic vesicles	3,46E-02	C19ORF20	1
Nervous System Development and Function	ensheathment	ensheathment of nerves	3,46E-02	QKI	1
Nucleic Acid Metabolism	accumulation	accumulation of acyl-coenzyme A	8,77E-03	SLC27A1	1
Nucleic Acid Metabolism	excretion	excretion of adenine	8,77E-03	APRT	1
Nucleic Acid Metabolism	metabolism	metabolism of adenine	1,75E-02	APRT	1
Nucleic Acid Metabolism	salvage	salvage of adenine	1,75E-02	APRT	1
Nucleic Acid Metabolism	salvage	salvage of nebularine	2,61E-02	APRT	1
Nucleic Acid Metabolism	degradation	degradation of ATP	2,61E-02	PRKAA2	1
Nucleic Acid Metabolism	quantity	quantity of NADH	3,46E-02	SLC27A1	1
Organ Morphology	necrosis	necrosis of uterus	8,77E-03	F13A1	1
Organ Morphology	atrophy	atrophy of corpus callosum	1,75E-02	PSEN2	1
Organ Morphology	atrophy	atrophy of molecular layer	1,75E-02	PSEN2	1
Organ Morphology	enlargement	enlargement of third cerebral ventricle	2,61E-02	PSEN2	1
Organ Morphology	enlargement	enlargement of lateral cerebral ventricle	3,46E-02	PSEN2	1
Organ Morphology	morphology	morphology of labyrinthine zone of placenta	2,61E-02	ROCK2	1
Organ Morphology	quantity	quantity of graafian follicle	2,61E-02	CDK4	1
Organ Morphology	dilation	dilation of renal tubule	3,46E-02	APRT	1
Organ Morphology	branching morphogenesis	branching morphogenesis of lung	4,31E-02	RBP1	1
Organismal Injury and Abnormalities	bleeding	bleeding of placenta	8,77E-03	F13A1	1
Organismal Injury and Abnormalities	bleeding	bleeding of organ	2,48E-02	F13A1, PSEN2	2
Organismal Injury and Abnormalities	bleeding	bleeding of lung	3,46E-02	PSEN2	1
Organismal Injury and Abnormalities	fibrosis	fibrosis of renal tubule	1,75E-02	APRT	1
Organismal Injury and Abnormalities	leukocytosis	leukocytosis of mice	3,37E-02	PRKCA, PSEN2	2
RNA Damage and Repair	metabolism	metabolism of snoRNA	8,77E-03	FBL	1
Reproductive System Disease	bleeding	bleeding of placenta	8,77E-03	F13A1	1
Reproductive System Disease	hypoplasia	hypoplasia of pituitary gland	3,46E-02	CDK4	1
Reproductive System Disease	rupture	rupture of ovarian follicle	3,46E-02	NRIP1	1
Reproductive System Disease	hyperplasia	hyperplasia of pituitary gland	4,31E-02	CDK4	1
Skeletal and Muscular System Development and Function	circumference	circumference of periosteum	8,77E-03	IGFALS	1
Skeletal and Muscular System Development and Function	height	height of zone of hypertrophy	8,77E-03	IGFALS	1
Skeletal and Muscular System Development and Function	height	height of zone of proliferation	8,77E-03	IGFALS	1
Skeletal and Muscular System Development and Function	height	height of growth plate	3,46E-02	IGFALS	1
Skeletal and Muscular System Development and Function	relaxation	relaxation of ventricular myocytes	1,75E-02	SLC27A1	1
Skeletal and Muscular System Development and Function	development	development of sacral vertebra	2,61E-02	ALDH1A1	1
Skeletal and Muscular System Development and Function	growth	growth of skeleton	2,61E-02	PRKG2	1
Skeletal and Muscular System Development and Function	growth	growth of tibia	4,31E-02	PRKG2	1
Skeletal and Muscular System Development and Function	cell cycle progression	cell cycle progression of muscle cell lines	4,31E-02	CDK4	1
Skeletal and Muscular System Development and Function	synthesis	synthesis of cartilage matrix	4,31E-02	PRKG2	1
Tissue Morphology	circumference	circumference of periosteum	8,77E-03	IGFALS	1
Tissue Morphology	quantity	quantity of peripheral B lymphocytes	1,75E-02	RBM15	1
Tissue Morphology	quantity	quantity of mesenchymal cells	4,31E-02	PSEN2	1
Tissue Morphology	dilation	dilation of lymph vessel	2,61E-02	ELK3	1
Tissue Morphology	transformation	transformation of cervical vertebra	2,61E-02	ALDH1A1	1
Cellular Function and Maintenance	hyperpolarization	hyperpolarization of POMC neurons	1,75E-02	PRKAA2	1
Cellular Function and Maintenance	macroautophagy	macroautophagy of tumor cell lines	1,75E-02	ROCK2	1
Cellular Function and Maintenance	relaxation	relaxation of ventricular myocytes	1,75E-02	SLC27A1	1
Cellular Function and Maintenance	assembly	assembly of axonemes	3,46E-02	C19ORF20	1
Cellular Function and Maintenance	function	function of mitochondria	3,46E-02	PRKAA2	1
Energy Production	oxidation	oxidation of pyruvic acid	1,75E-02	SLC27A1	1
Energy Production	degradation	degradation of ATP	2,61E-02	PRKAA2	1
Genetic Disorder	hyperphenylalaninemia	hyperphenylalaninemia of mice	1,75E-02	PCBD2	1
Humoral Immune Response	quantity	quantity of peripheral B lymphocytes	1,75E-02	RBM15	1
Organ Development	patterning	patterning of rhombencephalon	1,75E-02	ALDH1A1	1
Organ Development	branching morphogenesis	branching morphogenesis of lung	4,31E-02	RBP1	1
Protein Synthesis	hetero-oligomerization	hetero-oligomerization of protein	1,75E-02	PCBD2	1
Renal and Urological Disease	fibrosis	fibrosis of renal tubule	1,75E-02	APRT	1
Tissue Development	adhesion	adhesion of melanoma cell lines	1,75E-02	F2R	1
Tissue Development	development	development of sacral vertebra	2,61E-02	ALDH1A1	1
Tissue Development	formation	formation of neural fold	4,31E-02	CFL1	1
Tissue Development	growth	growth of tibia	4,31E-02	PRKG2	1
Tissue Development	segmentation	segmentation of somites	4,31E-02	PSEN2	1
Organismal Survival	viability	viability of mice	2,01E-02	CDK4, FBL, ROCK2	3
Organismal Survival	death	death of embryo	2,32E-02	F2R, KIF5B	2
Connective Tissue Disorders	transformation	transformation of cervical vertebra	2,61E-02	ALDH1A1	1
Inflammatory Disease	keratitis	keratitis of mice	2,61E-02	PSEN2	1
Neurological Disease	hypoplasia	hypoplasia of adenohypophysis	2,61E-02	CDK4	1
Neurological Disease	tumorigenesis	tumorigenesis of glioma	3,46E-02	CDK4	1
Ophthalmic Disease	keratitis	keratitis of mice	2,61E-02	PSEN2	1
Ophthalmic Disease	opthalmic disorder	opthalmic disorder of mice	3,76E-02	LRAT, PSEN2	2
Skeletal and Muscular Disorders	hypertrophy	hypertrophy of muscle cell lines	2,61E-02	ROCK2	1
Skeletal and Muscular Disorders	transformation	transformation of cervical vertebra	2,61E-02	ALDH1A1	1
Visual System Development and Function	length	length of rod outer segments	2,61E-02	LRAT	1
Hematological Disease	leukocytosis	leukocytosis of mice	3,37E-02	PRKCA, PSEN2	2
Renal and Urological System Development and Function	dilation	dilation of renal tubule	3,46E-02	APRT	1
Respiratory Disease	bleeding	bleeding of lung	3,46E-02	PSEN2	1
Free Radical Scavenging	production	production of superoxide	3,96E-02	F2R, PRKCA	2
Cellular Compromise	degeneration	degeneration of myotube	4,31E-02	STRA13	1
Cellular Compromise	depolymerization	depolymerization of actin filaments	4,31E-02	CFL1	1
Respiratory System Development and Function	branching morphogenesis	branching morphogenesis of lung	4,31E-02	RBP1	1

## Sheet: lung_canonical_pathways
Ingenuity Canonical Pathways	-log(p-value)	Ratio	Molecules
RAR Activation	2,56E00	3,61E-02	LRAT,ALDH1A1,GTF2H5,NRIP1,RBP1,PRKCA
Protein Ubiquitination Pathway	1,73E00	2,75E-02	PSMD11,PSMB10,PSMC4,USP19,ANAPC11
Chemokine Signaling	1,63E00	4,23E-02	ROCK2,CFL1,PRKCA
VEGF Signaling	1,47E00	3,45E-02	ROCK2,EIF2S3,PRKCA
Coagulation System	1,45E00	5,71E-02	F2R,F13A1
Mechanisms of Viral Exit from Host Cells	1,38E00	5,41E-02	VPS28,PRKCA
Nicotinate and Nicotinamide Metabolism	1,26E00	3,03E-02	CDK4,PRKAA2,CSNK1A1
CCR3 Signaling in Eosinophils	1,18E00	2,7E-02	ROCK2,CFL1,PRKCA
Type II Diabetes Mellitus Signaling	1,17E00	2,46E-02	PRKAA2,SLC27A1,PRKCA
Semaphorin Signaling in Neurons	1,13E00	3,92E-02	ROCK2,CFL1
Amyloid Processing	1,13E00	3,7E-02	CSNK1A1,PSEN2
Mitochondrial Dysfunction	1,11E00	2,38E-02	PSEN2,HTRA2,NDUFA7
Mitotic Roles of Polo-Like Kinase	1,08E00	3,28E-02	ANAPC11,ANAPC13
Protein Kinase A Signaling	1,01E00	1,7E-02	ROCK2,PPP1R14A,ANAPC11,ANAPC13,PRKCA
Growth Hormone Signaling	1	3,12E-02	IGFALS,PRKCA
Aryl Hydrocarbon Receptor Signaling	9,82E-01	2,17E-02	ALDH1A1,CDK4,NRIP1
Inositol Phosphate Metabolism	9,67E-01	2,26E-02	CDK4,PRKAA2,CSNK1A1
Non-Small Cell Lung Cancer Signaling	9,65E-01	2,82E-02	CDK4,PRKCA
mTOR Signaling	9,6E-01	2,16E-02	EIF3D,PRKAA2,PRKCA
Arginine and Proline Metabolism	8,62E-01	2,6E-02	ALDH1A1,RARS
Phenylalanine, Tyrosine and Tryptophan Biosynthesis	8,33E-01	5,56E-02	PCBD2
Bladder Cancer Signaling	8,17E-01	2,3E-02	CDK4,MMP19
PPARÎ±/RXRÎ± Activation	8,15E-01	1,83E-02	PRKAA2,SLC27A1,PRKCA
Xenobiotic Metabolism Signaling	8,15E-01	1,54E-02	ALDH1A1,CES1 (includes EG:12623),NRIP1,PRKCA
EIF2 Signaling	0.8	2,3E-02	EIF2S3,EIF3D
Apoptosis Signaling	7,91E-01	2,3E-02	HTRA2,PRKCA
Pantothenate and CoA Biosynthesis	7,54E-01	4,35E-02	PANK4
Leukocyte Extravasation Signaling	7,43E-01	1,69E-02	ROCK2,PRKCA,MMP19
ERK/MAPK Signaling	7,32E-01	1,65E-02	PPP1R14A,ELK3,PRKCA
Ascorbate and Aldarate Metabolism	7,2E-01	0.04	ALDH1A1
HIF1Î± Signaling	7,14E-01	1,98E-02	NAA10,MMP19
HGF Signaling	7,07E-01	2,04E-02	ELK3,PRKCA
Glioma Signaling	0.7	1,94E-02	CDK4,PRKCA
Cholecystokinin/Gastrin-mediated Signaling	6,93E-01	2,08E-02	ROCK2,PRKCA
Breast Cancer Regulation by Stathmin1	6,88E-01	1,65E-02	ROCK2,PPP1R14A,PRKCA
Retinol Metabolism	6,74E-01	2,86E-02	ALDH1A1
Thrombin Signaling	6,73E-01	1,6E-02	ROCK2,F2R,PRKCA
Complement System	6,6E-01	3,12E-02	CFD
Synaptic Long Term Potentiation	6,54E-01	1,96E-02	PPP1R14A,PRKCA
Regulation of eIF4 and p70S6K Signaling	6,47E-01	1,71E-02	EIF2S3,EIF3D
RhoA Signaling	6,41E-01	1,94E-02	ROCK2,CFL1
Estrogen Receptor Signaling	6,35E-01	1,85E-02	GTF2H5,NRIP1
Androgen Signaling	6,11E-01	1,67E-02	GTF2H5,PRKCA
GÎ±12/13 Signaling	6,11E-01	1,75E-02	ROCK2,F2R
Fatty Acid Metabolism	6,11E-01	1,72E-02	ALDH1A1,SLC27A1
Nucleotide Excision Repair Pathway	6,09E-01	3,03E-02	GTF2H5
Purine Metabolism	5,98E-01	1,32E-02	DDX3Y (includes EG:26900),PSMC4,ADAR,APRT
Actin Cytoskeleton Signaling	5,95E-01	1,39E-02	ROCK2,F2R,CFL1
Cell Cycle Regulation by BTG Family Proteins	5,86E-01	2,94E-02	CDK4
Notch Signaling	5,76E-01	2,5E-02	PSEN2
p70S6K Signaling	5,73E-01	1,65E-02	F2R,PRKCA
Glycosaminoglycan Degradation	5,45E-01	2,56E-02	IDS
Bile Acid Biosynthesis	5,27E-01	2,44E-02	ALDH1A1
Aminoacyl-tRNA Biosynthesis	5,27E-01	2,5E-02	RARS
Melanoma Signaling	5,18E-01	2,33E-02	CDK4
EGF Signaling	5,09E-01	2,27E-02	PRKCA
Synaptic Long Term Depression	4,96E-01	1,41E-02	PRKG2,PRKCA
Nitrogen Metabolism	4,92E-01	2,13E-02	ADAR
Activation of IRF by Cytosolic Pattern Recognition Receptors	4,48E-01	1,85E-02	ADAR
Thrombopoietin Signaling	4,48E-01	1,85E-02	PRKCA
Î²-alanine Metabolism	4,48E-01	1,89E-02	ALDH1A1
Lysine Degradation	4,39E-01	1,3E-02	ALDH1A1,CASP14
CXCR4 Signaling	4,35E-01	1,32E-02	ROCK2,PRKCA
Production of Nitric Oxide and Reactive Oxygen Species in Macrophages	4,35E-01	1,3E-02	PPP1R14A,PRKCA
Glioma Invasiveness Signaling	4,34E-01	1,85E-02	F2R
Histidine Metabolism	4,34E-01	1,89E-02	ALDH1A1
Cell Cycle: G1/S Checkpoint Regulation	4,27E-01	1,75E-02	CDK4
Death Receptor Signaling	4,21E-01	1,67E-02	HTRA2
Calcium-induced T Lymphocyte Apoptosis	4,15E-01	1,64E-02	PRKCA
Induction of Apoptosis by HIV1	4,03E-01	1,61E-02	HTRA2
IL-8 Signaling	3,96E-01	1,2E-02	ROCK2,PRKCA
Butanoate Metabolism	3,91E-01	1,67E-02	ALDH1A1
Endothelin-1 Signaling	3,9E-01	1,21E-02	CASP14,PRKCA
Wnt/Î²-catenin Signaling	3,9E-01	1,23E-02	CSNK1A1,BCL9
PXR/RXR Activation	3,86E-01	1,56E-02	ALDH1A1
Macropinocytosis Signaling	3,86E-01	1,49E-02	PRKCA
Acute Phase Response Signaling	3,83E-01	1,22E-02	RBP1,HMOX2
CCR5 Signaling in Macrophages	3,75E-01	1,3E-02	PRKCA
Role of Wnt/GSK-3Î² Signaling in the Pathogenesis of Influenza	3,75E-01	1,47E-02	CSNK1A1
Ubiquinone Biosynthesis	3,75E-01	1,43E-02	NDUFA7
Erythropoietin Signaling	3,7E-01	1,45E-02	PRKCA
Melatonin Signaling	3,65E-01	1,49E-02	PRKCA
Propanoate Metabolism	3,65E-01	1,54E-02	ALDH1A1
Ephrin Receptor Signaling	3,61E-01	1,08E-02	ROCK2,CFL1
LPS-stimulated MAPK Signaling	3,5E-01	1,41E-02	PRKCA
Prolactin Signaling	3,5E-01	1,41E-02	PRKCA
PDGF Signaling	3,5E-01	1,45E-02	PRKCA
IL-3 Signaling	3,45E-01	1,43E-02	PRKCA
Nitric Oxide Signaling in the Cardiovascular System	3,45E-01	1,28E-02	PRKG2
Valine, Leucine and Isoleucine Degradation	3,45E-01	1,45E-02	ALDH1A1
Role of NFAT in Cardiac Hypertrophy	3,44E-01	1,08E-02	CSNK1A1,PRKCA
LPS/IL-1 Mediated Inhibition of RXR Function	3,41E-01	1,03E-02	ALDH1A1,SLC27A1
Caveolar-mediated Endocytosis Signaling	3,41E-01	1,25E-02	PRKCA
Small Cell Lung Cancer Signaling	3,41E-01	1,25E-02	CDK4
NF-ÎºB Activation by Viruses	3,32E-01	1,33E-02	PRKCA
Role of MAPK Signaling in the Pathogenesis of Influenza	3,32E-01	1,41E-02	PRKCA
Dopamine Receptor Signaling	3,32E-01	1,39E-02	PPP1R14A
HER-2 Signaling in Breast Cancer	3,27E-01	1,32E-02	PRKCA
Pyruvate Metabolism	3,27E-01	1,3E-02	ALDH1A1
VDR/RXR Activation	3,15E-01	1,28E-02	PRKCA
Aldosterone Signaling in Epithelial Cells	3,15E-01	1,23E-02	PRKCA
Role of Macrophages, Fibroblasts and Endothelial Cells in Rheumatoid Arthritis	3,04E-01	9,17E-03	ROCK2,CSNK1A1,PRKCA
Regulation of Actin-based Motility by Rho	2,99E-01	1,25E-02	CFL1
FGF Signaling	2,95E-01	1,22E-02	PRKCA
Virus Entry via Endocytic Pathways	2,91E-01	1,18E-02	PRKCA
PPAR Signaling	2,91E-01	1,11E-02	NRIP1
Inositol Metabolism	2,91E-01	1,19E-02	NDUFA7
TR/RXR Activation	2,88E-01	1,15E-02	SREBF2
PAK Signaling	2,88E-01	1,05E-02	CFL1
Phospholipid Degradation	2,84E-01	1,18E-02	PLA1A
Natural Killer Cell Signaling	2,81E-01	1,11E-02	PRKCA
CDK5 Signaling	2,81E-01	1,16E-02	PPP1R14A
Glycolysis/Gluconeogenesis	2,81E-01	1,14E-02	ALDH1A1
p53 Signaling	2,77E-01	1,15E-02	CDK4
Factors Promoting Cardiogenesis in Vertebrates	2,77E-01	1,14E-02	PRKCA
Neuregulin Signaling	2,74E-01	1,04E-02	PRKCA
Î±-Adrenergic Signaling	2,74E-01	1,11E-02	PRKCA
Huntington's Disease Signaling	2,72E-01	9,3E-03	CASP14,PRKCA
Molecular Mechanisms of Cancer	2,7E-01	8,7E-03	CDK4,PSEN2,PRKCA
FcÎ³ Receptor-mediated Phagocytosis in Macrophages and Monocytes	2,67E-01	1,11E-02	PRKCA
G Beta Gamma Signaling	2,67E-01	1,03E-02	PRKCA
Amyotrophic Lateral Sclerosis Signaling	2,64E-01	1,09E-02	CCS
Glycerolipid Metabolism	2,61E-01	1,05E-02	ALDH1A1
Neuropathic Pain Signaling In Dorsal Horn Neurons	2,57E-01	1,05E-02	PRKCA
Chronic Myeloid Leukemia Signaling	2,57E-01	1,01E-02	CDK4
Fc Epsilon RI Signaling	2,54E-01	1,05E-02	PRKCA
IL-12 Signaling and Production in Macrophages	2,51E-01	9,8E-03	PRKCA
Phospholipase C Signaling	2,48E-01	8,62E-03	PPP1R14A,PRKCA
Sphingosine-1-phosphate Signaling	2,37E-01	9,52E-03	CASP14
Rac Signaling	2,37E-01	9,01E-03	CFL1
fMLP Signaling in Neutrophils	2,31E-01	9,17E-03	PRKCA
Renin-Angiotensin Signaling	2,31E-01	9,71E-03	PRKCA
Pancreatic Adenocarcinoma Signaling	2,31E-01	9,43E-03	CDK4
Cdc42 Signaling	2,31E-01	8,62E-03	CFL1
14-3-3-mediated Signaling	2,21E-01	9,17E-03	PRKCA
Corticotropin Releasing Hormone Signaling	2,18E-01	8,62E-03	PRKCA
Hereditary Breast Cancer Signaling	2,08E-01	8,55E-03	CDK4
