# Supplementary material for: Female-biased expression of long non-coding RNAs in domains that escape X-inactivation in mouse
Source: BMC Genomics. 2010 Nov 3;11:614. doi: 10.1186/1471-2164-11-614 (PMC3091755; doi:10.1186/1471-2164-11-614)
Supplement: Additional file 4 — Primers. [file 1471-2164-11-614-S4.XLS]

## Sheet: Blad1
Additional file 4.
Sequences of primers used in the quantitative RT-PCR experiments.
Gene symbol	Primer 1 (5' to 3')	Primer 2 (5' to 3')
Xist	TGAACTACTGCTCCTCCGTTACAT	CTTGAGGCAGGAGCACAAAAC
Kdm5c	GTGGAGTATGGGGCTGACAT	AGGCATCACATTCAGGTTCC
Eif2s3x	GAAGCAGCACACCAGATGAG	CAGCATCGTAGCCATCAAAA
Ddx3x	GTGTCCGCCACACTATGATG	CCACCCAAACCACTTTTTGT
2010308F09Rik	TCCTCAGAGACTGTGCTCCA	TCTGTATCAGGCCCCACTTC
D330035K16Rik	GGGGACCTTTAAGCTGGTTC	AGCCCCTTGTGGAAGAAAAT
D930009K15Rik	GTCCCATCCCATTACTGCAT	TCCAACTGCTACAGGCACAC
5530601H04Rik	GAATTGCCAGACCCTGGATA	CTAGTCGCCCTCTGTTCTCC
2610029G23Rik	TTGGACCCAGAAGAACTCAAA	TTCAGTGTAGCCCTGGGAAC
Rps4x	TGGGAAAGTCAGGACCGATA	TTGATGAGGGGATCAGGGTA
Actb	TGTTACCAACTGGGACGACA	GGGGTGTTGAAGGTCTCAAA
Gapdh	GCCTTCCGTGTTCCTACC	GCCTGCTTCACCACCTTC
